# Supplementary material for: Pre-meiotic 21-nucleotide reproductive phasiRNAs emerged in seed plants and diversified in flowering plants
Source: Nat Commun. 2021 Aug 16;12:4941. doi: 10.1038/s41467-021-25128-y (PMC8368212; doi:10.1038/s41467-021-25128-y)
Supplement: Supplementary file 4 — Supplementary Data 1 [file 41467_2021_25128_MOESM4_ESM.xlsx]

## Sheet: Supplementary Data 1
Supplementary Data 1. miR11308 and miR2118/482 triggered 21-nt reproductive phasiRNAs in wild strawberry.
												PhasiRNA abundances
Name	miRname	Target_padded250bp	strand	BindSite	miRNAseq	tarSeq	Score	Mismatch	CIGAR	Clevage site	PHAS_Loci_coordinates	Leaf	Seedling	Receptacle	Seeds_4D	Seeds_10D	Ovary_wall_4D	Ovary_wall_10D	Unopened_Flower	Athst6_pre.meiotic	Athst7_pre.meiotic	Athst8_meiotic	Athst9_meiotic	Total_abundacne	Average_vegetative_tissues	Average_reproductive_tissues	Ratio reproductive/vegetative	Coding annotation	CPC score	UniRef_ID	annotation	pident	length	mismatch	gapopen	qstart	qend	sstart	send	evalue	bitscore
21PHAS_12	miR11308a	1:19861714-19862443	c	525-546	TAACTTGTGATCCTAACTTAAT	ATTAAGTTCGGATCACAAGTTA	1	8C13	22M	19861907	chr1:19861964-19862193	0.94751	0	0	0	0	0	0	1.61561	6.64002	81.3951	20.379	16.192	127.169	0.135359	31.1515	230.141	noncoding	-1.27696	NA
21PHAS_73	miR11308c	6:7877796-7878525	w	196-217	TAACTTGTCATCCTAGCTTAAT	ATTAAGCTAGGATATCAAGTTA	2	13A0T7	22M	7878003	chr6:7878046-7878275	0	0	0	0	0	0	0	0.807805	7.96803	96.8321	21.7376	18.8906	146.236	0	36.3571	NA	noncoding	-0.947733	NA
21PHAS_63	miR11308a	6:3568609-3569445	c	240-261	TAACTTGTGATCCTAACTTAAT	ATTACGCTAGGATCACAAGTTA	2	4C1C15	22M	3569194	chr6:3568859-3569195	0	0	0	0	0	0	0	3.23122	21.2481	297.513	111.405	91.7545	525.152	0	130.48	NA	noncoding	-1.28203	NA
21PHAS_71	miR11308c	6:6000725-6001454	c	198-219	TAACTTGTCATCCTAGCTTAAT	ATTAAGCTAGGATATCAAGTGA	3	13A0T5G1	22M	6001245	chr6:6000975-6001204	0	0	0	0	0	0	0	4.03902	22.5761	470.127	327.423	160.57	984.735	0	245.174	NA	noncoding	-1.11004	NA
21PHAS_69	miR11308a	6:3604942-3605671	c	151-172	TAACTTGTGATCCTAACTTAAT	ATTAAGTTAGGAGCAGAAGTTA	2	12G2G6	22M	3605509	chr6:3605192-3605421	0	0	0	0	0	0	0	11.3093	147.408	749.397	308.402	260.421	1476.94	0	366.407	NA	noncoding	-1.00994	NA
21PHAS_67	miR11308a	6:3596874-3597666	c	240-261	TAACTTGTGATCCTAACTTAAT	ATTAAGCTAGGATCACAAGTTA	1	6C15	22M	3597415	chr6:3597124-3597416	0.94751	0	0	0	0.97496	0	0	29.8888	99.6003	729.749	590.991	545.13	1997.28	0.274639	491.368	1789.14	noncoding	-1.31094	NA
21PHAS_11	miR11308a	1:19860395-19861146	c	240-261	TAACTTGTGATCCTAACTTAAT	ATTAAGTTAGGATCACAAGTTA	0	0	22M	19860895	chr1:19860645-19860896	0	0	0	0	0	0	0	12.9249	166.001	947.271	638.542	416.943	2181.68	0	542.189	NA	noncoding	-1.16092	NA
21PHAS_76	miR11308a	6:18556306-18557430	c	252-273	TAACTTGTGATCCTAACTTAAT	ATTGAGCTAGGATCACAAGTTA	1.5	3G2C15	22M	18557167	chr6:18556556-18557180	0	0	0	0	0	0	0	18.5795	57.1042	1321.97	858.635	752.927	3009.21	0	747.659	NA	noncoding	-1.43919	NA
21PHAS_13	miR11308a	1:19863238-19863967	c	91-112	TAACTTGTGATCCTAACTTAAT	ATTAAGTTGGGATCACAAGTTA	0.5	0	22M	19863865	chr1:19863488-19863717	14.2127	0.817686	2.22471	26.6358	12.6745	0	0	83.2039	1138.1	2152.76	736.361	671.967	4838.96	8.08077	1174.8	145.382	noncoding	-1.22268	NA
21PHAS_72	miR11308c	6:7489820-7490634	c	219-240	TAACTTGTCATCCTAGCTTAAT	ATTAAGCTAGGATAGCAAGTTA	2.5	13A0G7	22M	7490404	chr6:7490070-7490384	0	0	0	11.4154	0.97496	0	0	92.8975	342.625	1807.53	1377.62	1399.26	5032.32	1.77005	1231.76	695.891	noncoding	-1.05407	NA
21PHAS_50	miR11308a	5:24579944-24580948	c	240-261	TAACTTGTGATCCTAACTTAAT	ATTAAGCTAGGATCACAAGTTA	1	6C15	22M	24580697	chr5:24580194-24580698	0.94751	4.90612	0	45.6614	20.4742	0	6.07469	220.531	602.914	2815.15	1260.78	1111.85	6089.29	11.152	1447.67	129.813	noncoding	-1.18518	NA
21PHAS_61	miR11308a	6:3446526-3447573	w	239-260	TAACTTGTGATCCTAACTTAAT	ATTAAGCTAGGATCACAAGTTA	1	6C15	22M	3446776	chr6:3446776-3447323	0	0	0	0	0	0	0	54.1229	1108.88	3456.49	1196.93	960.724	6777.14	0	1680.76	NA	noncoding	-1.08383	NA
21PHAS_66	miR11308a	6:3594849-3596012	c	357-378	TAACTTGTGATCCTAACTTAAT	ATTAAGCTAGGATCACAAGTTA	1	6C15	22M	3595644	chr6:3595099-3595762	0.94751	0.817686	0	0	0	0	0	81.5883	422.305	4388.32	2384.34	1658.33	8936.65	0.252171	2213.32	8777.08	noncoding	-1.22469	NA
21PHAS_74	miR11308b	6:7880176-7881220	w	239-260	TAACTTGTAATCCTAACTTAAT	ATTAGGTTAGGATTGCAAGTTA	1	0	22M	7880426	chr6:7880426-7880970	0	0	0	0	0	0	0	92.8975	468.785	4299.91	2249.84	2003.76	9115.19	0	2255.57	NA	noncoding	-1.18281	NA
21PHAS_90	miR11308a	7:1815258-1816008	c	240-261	TAACTTGTGATCCTAACTTAAT	ATTAAGTTAGGATAACAAGTTA	1	13A8	22M	1815757	chr7:1815508-1815758	14.2127	3.27074	0	15.2205	6.82472	2.22416	0	276.269	938.899	3964.5	2028.39	1930.89	9180.71	5.96468	2215.67	371.465	noncoding	-0.836922	NA
21PHAS_9	miR11308a	1:19495403-19498231	w	326-347	TAACTTGTGATCCTAACTTAAT	ATTAAGCTAGGATCACAAGTTA	1	6C15	22M	19495740	chr1:19495653-19497981	149.707	42.5197	63.4043	95.128	254.465	26.6899	174.141	420.866	1756.95	3810.13	1509.4	1376.32	9679.73	115.151	2113.2	18.3516	noncoding	-0.830723	NA
21PHAS_45	miR11308a	5:9658506-9660070	w	263-284	TAACTTGTGATCCTAACTTAAT	ATTAAGTTAGGATCACAAGTTA	0	0	22M	9658780	chr5:9658756-9659820	99.4886	17.1714	76.7526	34.2461	83.8466	55.604	182.241	267.383	614.866	4901.95	2224.03	1924.15	10481.7	78.4786	2416.25	30.7886	noncoding	-1.10781	NA
21PHAS_64	miR11308a	6:3574767-3575880	c	245-266	TAACTTGTGATCCTAACTTAAT	ATTAAGCTAGGATCACAAGTTA	1	6C15	22M	3575624	chr6:3575017-3575630	8.52759	4.08843	0	64.687	24.374	11.1208	0	282.732	1601.57	5449.26	1893.89	1737.94	11078.2	16.114	2670.67	165.736	noncoding	-1.16244	NA
21PHAS_62	miR11308a	6:3448222-3449705	w	451-472	TAACTTGTGATCCTAACTTAAT	ATTAAGCTAGGATCACAAGTTA	1	6C15	22M	3448684	chr6:3448472-3449455	4.73755	0.817686	1.11236	3.80512	0.97496	4.44832	0	226.185	1167.32	5946.05	2169.68	1716.35	11241.5	2.27086	2749.85	1210.93	noncoding	-1.21627	NA
21PHAS_68	miR11308a	6:3598366-3599992	c	265-286	TAACTTGTGATCCTAACTTAAT	ATTAAGTTAGGATCACAAGTTA	0	0	22M	3599716	chr6:3598616-3599742	0	0.817686	0	0	2.92488	0	2.0249	298.08	1127.48	6752.99	3079.95	2686.52	13950.8	0.823923	3411.73	4140.84	noncoding	-1.10057	NA
21PHAS_75	miR11308a	6:9261423-9262726	w	252-273	TAACTTGTGATCCTAACTTAAT	AATAAGTTAGGATCACAAGTTA	1	1A20	22M	9261686	chr6:9261673-9262476	1.89502	0	0	0	0.97496	0	0	155.098	516.594	7152.95	4718.42	3663.43	16209.4	0.409997	4012.85	9787.5	noncoding	-1.11705	NA
21PHAS_41	miR11308a	4:25761502-25763031	w	281-302	TAACTTGTGATCCTAACTTAAT	ATTAAGTTAGTATCACAAGTTA	1	10T11	22M	25761794	chr4:25761752-25762781	22.7402	4.90612	0	60.8819	13.6494	0	0	155.098	2698.5	10411.6	2510.69	1994.31	17872.3	14.5968	4403.77	301.694	noncoding	-1.23217	NA
21PHAS_40	miR11308b	4:20924715-20925883	c	402-423	TAACTTGTAATCCTAACTTAAT	ATTAAGTTAGGATTACAAGTTA	0	0	22M	20925470	chr4:20924965-20925633	7.58008	5.7238	0	79.9075	24.374	0	6.07469	295.656	2172.61	11027.6	4184.49	3633.75	21437.8	17.6657	5254.62	297.447	noncoding	-1.17714	NA
21PHAS_65	miR11308a	6:3576673-3577858	c	262-283	TAACTTGTGATCCTAACTTAAT	ATTAAGCTAGGATCACAAGTTA	1	6C15	22M	3577585	chr6:3576923-3577608	10.4226	5.7238	0	7.61024	14.6244	0	0	348.972	4208.45	11243.8	3702.19	3054.89	22596.6	5.48301	5552.32	1012.64	noncoding	-1.09827	NA
21PHAS_101	miR11308a	8:9172574-9173324	w	239-260	TAACTTGTGATCCTAACTTAAT	ATTAAGTTAGGATCACAAGTTA	0	0	22M	9172824	chr8:9172824-9173074	8.52759	1.63537	1.11236	3.80512	4.8748	0	4.04979	327.161	5468.72	17251.6	7271.23	6804.68	37147.4	3.42929	9199.05	2682.49	noncoding	-1.02169	NA
21PHAS_44	miR482b	5:9085912-9086641	c	218-239	TCCCTATTCCACCTATTCCCCA	TGGGGAATCGGTGGTGTAGGGA	3.5	8C5T0G6	22M	9086412	chr5:9086162-9086391	7.58008	16.3537	5.56178	7.61024	8.77464	6.67248	14.1743	26.6576	7.96803	5.61346	2.7172	1.34933	111.033	9.53246	4.412	0.46284	coding	1.21292	UniRef90_UPI0005C83634	probable disease resistance protein At4g27220 isoform X1 n=2 Tax=Fragaria vesca subsp. vesca TaxID=101020 RepID=UPI0005C83634	100	183	0	0	3	551	199	381	4e-97	359
21PHAS_24	miR482a	3:11668014-11668701	w	197-218	TCTTTCCAATTCCTCCCATGCC	GGTATGGGAGGGATGGGCAAGA	3	2T8G2G2C4	22M	11668222	chr3:11668264-11668451	22.7402	0.817686	27.8089	0	2.92488	6.67248	4.04979	29.8888	6.64002	1.40336	9.5102	2.69866	115.155	9.28772	5.06306	0.545135	coding	1.91408	UniRef90_UPI0005CA5CD7	putative disease resistance protein RGA4 isoform X1 n=1 Tax=Fragaria vesca subsp. vesca TaxID=101020 RepID=UPI0005CA5CD7	100	183	0	0	3	551	201	383	4e-100	369
21PHAS_3	miR482a	1:8430870-8431599	c	114-135	TCTTTCCAATTCCTCCCATGCC	GGAATGGGAGGACTTGGGAAGA	2.5	2A9C4G4	22M	8431474	chr1:8431120-8431349	19.8977	1.63537	12.2359	7.61024	11.6995	17.7933	24.2988	8.07805	6.64002	4.21009	6.793	8.09599	128.988	13.5958	6.43478	0.47329	coding	1.8643	UniRef90_UPI0005C9D1B1	LOW QUALITY PROTEIN: disease resistance RPP13-like protein 4 n=1 Tax=Fragaria vesca subsp. vesca TaxID=101020 RepID=UPI0005C9D1B1	100	183	0	0	3	551	177	359	8e-101	371
21PHAS_97	miR482c_1	7:22260008-22260799	c	219-240	TTTCCTATTCCTCCCATCCCTC	GGGGTATGGGCGGTATAGGAAA	3.5	1G2T5C2T8	22M	22260569	chr7:22260258-22260549	7.58008	5.7238	26.6966	11.4154	16.5743	0	32.3983	12.1171	6.64002	11.2269	4.0758	2.69866	137.147	14.3412	6.16035	0.429556	coding	2.17475	UniRef90_UPI0005C84BF1	TMV resistance protein N-like n=1 Tax=Fragaria vesca subsp. vesca TaxID=101020 RepID=UPI0005C84BF1	100	183	0	0	2	550	202	384	1e-97	360
21PHAS_43	miR482b	5:2220530-2221217	w	41-62	TCCCTATTCCACCTATTCCCCA	TGGGGAACTAGCGGAATAGGGA	4	7C0T0A1C10	22M	2220582	chr5:2220780-2220967	1.89502	3.27074	3.33707	11.4154	4.8748	35.5866	60.7469	6.46244	6.64002	9.82355	8.1516	8.09599	160.3	17.3038	8.17779	0.472601	coding	2.4813	UniRef90_UPI0007C1710E	TMV resistance protein N-like n=1 Tax=Prunus mume TaxID=102107 RepID=UPI0007C1710E	60.66	183	71	1	3	551	216	397	1e-57	228
21PHAS_77	miR482a	6:22882785-22883514	c	240-261	TCTTTCCAATTCCTCCCATGCC	GGGATGGGAGGAATTGGGAAAA	2.5	2G14G2A1	22M	22883263	chr6:22883035-22883264	7.58008	1.63537	20.0224	19.0256	10.7246	4.44832	50.6224	28.2732	9.29603	5.61346	1.3586	5.39732	163.997	16.2941	5.41635	0.332412	coding	0.954418	UniRef90_UPI0005C94541	putative disease resistance protein RGA3 n=1 Tax=Fragaria vesca subsp. vesca TaxID=101020 RepID=UPI0005C94541	100	183	0	0	3	551	189	371	1e-92	344
21PHAS_53	miR482a	6:1068444-1069278	w	365-386	TCTTTCCAATTCCTCCCATGCC	GGCATGGGCGGCGTTGGAAAGA	3.5	8C2C0G9	22M	1068820	chr6:1068694-1069028	5.68506	0.817686	16.6854	15.2205	5.84976	33.3624	48.5975	17.7717	17.2641	7.01682	2.7172	4.04799	175.036	18.0312	7.76152	0.43045	coding	0.877232	UniRef90_UPI0002C37442	probable disease resistance protein At4g27220 n=1 Tax=Fragaria vesca subsp. vesca TaxID=101020 RepID=UPI0002C37442	100	183	0	0	3	551	158	340	4e-92	342
21PHAS_16	miR482a	2:13628113-13628948	w	197-218	TCTTTCCAATTCCTCCCATGCC	GGGATGGGTGGAATTGGCAAGA	3	2G5T8C4	22M	13628321	chr2:13628363-13628698	10.4226	4.08843	80.0897	7.61024	11.6995	2.22416	34.4232	18.5795	1.328	2.80673	2.7172	8.09599	184.085	21.5083	3.73698	0.173746	coding	2.15221	UniRef90_UPI0002C34209	TMV resistance protein N-like n=1 Tax=Fragaria vesca subsp. vesca TaxID=101020 RepID=UPI0002C34209	100	183	0	0	3	551	207	389	2e-80	303
21PHAS_81	miR482d	6:33621211-33621856	c	345-366	TCTTTCCTAGTCCTGCCATTCC	GGAATGGCTGGCCTGGGGAAGA	3	8T2C2G2G4	22M	33621500	chr6:33621461-33621606	22.7402	4.90612	35.5954	15.2205	5.84976	6.67248	12.1494	39.5824	9.29603	15.437	16.3032	8.09599	191.849	14.7334	12.2831	0.833687	coding	2.30563	UniRef90_UPI0005C866D6	putative disease resistance protein RGA3 isoform X1 n=2 Tax=Fragaria vesca subsp. vesca TaxID=101020 RepID=UPI0005C866D6	100	183	0	0	3	551	200	382	9e-100	368
21PHAS_95	miR482b	7:22247636-22248281	c	29-50	TCCCTATTCCACCTATTCCCCA	TGGGGTATGGGTGGTTTAGGGA	3.5	5T2G5T0T6	22M	22248241	chr7:22247886-22248031	32.2154	10.6299	8.89885	11.4154	11.6995	4.44832	36.4481	12.9249	30.5441	26.6639	8.1516	8.09599	202.136	16.5365	18.3639	1.11051	coding	2.22273	UniRef90_UPI0005CB61AE	TMV resistance protein N-like n=1 Tax=Fragaria vesca subsp. vesca TaxID=101020 RepID=UPI0005CB61AE	100	183	0	0	3	551	205	387	6e-99	365
21PHAS_46	miR482b	5:12008715-12009339	c	395-416	TCCCTATTCCACCTATTCCCCA	TGGGGAATGGGTGGAATTGGGA	1.5	8G8T4	22M	12008933	chr5:12008965-12009089	3.79004	3.27074	1.11236	15.2205	13.6494	57.8282	83.0208	16.1561	2.65601	4.21009	0	2.69866	203.613	25.4131	2.39119	0.0940927	coding	1.92864	UniRef90_UPI000B7B129A	TMV resistance protein N-like isoform X1 n=2 Tax=Prunus avium TaxID=42229 RepID=UPI000B7B129A	63.48	178	65	0	18	551	222	399	2e-50	204
21PHAS_1	miR482b_1	1:3379244-3380122	w	587-608	TTCCCTATTCCACCTATTCCCC	TGGGAATGGGTGGAATTGGTAA	3.5	0T6G8T2T2	22M	3379842	chr1:3379494-3379872	14.2127	4.08843	32.2583	38.0512	38.0234	13.345	18.2241	18.5795	9.29603	9.82355	6.793	16.192	218.887	22.6004	10.5261	0.465749	coding	2.28212	UniRef90_UPI0002C31DE8	putative disease resistance RPP13-like protein 1 n=1 Tax=Fragaria vesca subsp. vesca TaxID=101020 RepID=UPI0002C31DE8	100	183	0	0	2	550	188	370	1e-100	371
21PHAS_96	miR482b	7:22247826-22248555	c	303-324	TCCCTATTCCACCTATTCCCCA	TGGGGTATGGGTGGTTTAGGGA	3.5	5T2G5T0T6	22M	22248241	chr7:22248076-22248305	64.4307	20.4422	8.89885	3.80512	40.9483	2.22416	24.2988	21.0029	21.2481	7.01682	9.5102	1.34933	225.175	23.5783	9.78111	0.414835	coding	2.22273	UniRef90_UPI0005CB61AE	TMV resistance protein N-like n=1 Tax=Fragaria vesca subsp. vesca TaxID=101020 RepID=UPI0005CB61AE	100	183	0	0	3	551	205	387	6e-99	365
21PHAS_27	miR482a	3:27958725-27959854	w	239-260	TCTTTCCAATTCCTCCCATGCC	GGCATGGGCGGCGTTGGAAAGA	3.5	8C2C0G9	22M	27958975	chr3:27958975-27959604	2.84253	0	10.0112	19.0256	17.5493	28.9141	123.519	16.1561	2.65601	7.01682	6.793	2.69866	237.182	28.8373	4.79112	0.166143	coding	1.71141	UniRef90_UPI0002C36C8C	disease resistance protein At4g27190-like n=1 Tax=Fragaria vesca subsp. vesca TaxID=101020 RepID=UPI0002C36C8C	100	183	0	0	3	551	206	388	2e-99	366
21PHAS_59	miR482d	6:2448094-2448865	w	239-260	TCTTTCCTAGTCCTGCCATTCC	GGAATGGAAGGTCTTGGCAAGA	4	7A3T2T2C4	22M	2448344	chr6:2448344-2448615	4.73755	5.7238	3.33707	68.4921	35.0986	2.22416	0	21.8107	17.2641	42.1009	28.5306	8.09599	237.416	17.0876	23.9979	1.4044	noncoding	-0.955464	UniRef90_UPI0005CAD3CA	uncharacterized protein LOC105352054 n=1 Tax=Fragaria vesca subsp. vesca TaxID=101020 RepID=UPI0005CAD3CA	100	108	0	0	2	325	34	141	4e-58	229
21PHAS_37	miR482a	3:31350520-31351291	w	239-260	TCTTTCCAATTCCTCCCATGCC	GGCATGGGCGGCATTGGAAAGA	2	8C2C10	22M	31350770	chr3:31350770-31351041	0	0	17.7977	11.4154	14.6244	51.1557	123.519	21.0029	10.624	9.82355	1.3586	0	261.321	31.216	5.45155	0.17464	coding	1.52249	UniRef90_UPI0002C36D11	disease resistance protein At4g27190-like n=1 Tax=Fragaria vesca subsp. vesca TaxID=101020 RepID=UPI0002C36D11	100	183	0	0	3	551	4	186	1e-99	367
21PHAS_28	miR482a	3:28344028-28344631	w	197-218	TCTTTCCAATTCCTCCCATGCC	GGCATGGGCGGCGTTGGGAAGA	4	8C2C0G4G4	22M	28344236	chr3:28344278-28344381	1.89502	0	10.0112	7.61024	8.77464	31.1383	180.216	14.5405	13.28	16.8404	1.3586	1.34933	287.014	34.235	8.20709	0.239728	coding	0.0585176	UniRef90_UPI0002C31B28	probable disease resistance protein At4g27220 n=1 Tax=Fragaria vesca subsp. vesca TaxID=101020 RepID=UPI0002C31B28	96.2	79	3	0	284	520	300	378	5e-36	156
21PHAS_35	miR482b	3:31010249-31010978	w	155-176	TCCCTATTCCACCTATTCCCCA	TGGGGCATTGGTGGATTAGGTA	4	5C2T6T4T1	22M	31010415	chr3:31010499-31010728	18.0027	5.7238	42.2696	22.8307	19.4992	4.44832	40.4979	38.7746	29.2161	37.8908	25.8134	17.5413	302.508	21.896	27.6154	1.26121	coding	2.21112	UniRef90_UPI0002C350CE	TMV resistance protein N-like n=1 Tax=Fragaria vesca subsp. vesca TaxID=101020 RepID=UPI0002C350CE	100	183	0	0	3	551	208	390	4e-90	336
21PHAS_51	miR482c_1	5:26264005-26264734	c	73-94	TTTCCTATTCCTCCCATCCCTC	GGGGTATTGGAGGAATAGGCAA	3.5	1G2T2T11C2	22M	26264650	chr5:26264255-26264484	14.2127	0.817686	97.8874	7.61024	38.9984	6.67248	34.4232	34.7356	34.5281	25.2606	10.8688	17.5413	323.556	28.6603	22.0497	0.769346	coding	1.48681	UniRef90_UPI0002C33EB1	TMV resistance protein N-like n=1 Tax=Fragaria vesca subsp. vesca TaxID=101020 RepID=UPI0002C33EB1	100	183	0	0	2	550	295	477	5e-71	272
21PHAS_33	miR482a	3:30946479-30947208	w	19-40	TCTTTCCAATTCCTCCCATGCC	GGCATGGGCGGCGTTGGAAAGA	3.5	8C2C0G9	22M	30946509	chr3:30946729-30946958	8.52759	0	11.1236	3.80512	19.4992	11.1208	161.992	54.1229	22.5761	22.4538	8.1516	5.39732	328.77	30.8669	14.6447	0.474448	coding	1.60557	UniRef90_UPI0005C95823	probable disease resistance protein At4g27220 isoform X4 n=2 Tax=Fragaria vesca subsp. vesca TaxID=101020 RepID=UPI0005C95823	100	183	0	0	3	551	258	440	2e-99	366
21PHAS_42	miR482a	4:26337090-26337861	c	560-581	TCTTTCCAATTCCTCCCATGCC	GGCATGGGTGGGATCGGCAAGA	3.5	8T2G2C2C4	22M	26337290	chr4:26337340-26337611	20.8452	2.45306	7.7865	26.6358	90.6713	15.5691	76.9461	40.3902	21.2481	19.6471	8.1516	8.09599	338.44	34.4153	14.2857	0.415097	coding	2.70765	UniRef90_UPI0002C32C32	putative disease resistance RPP13-like protein 1 n=1 Tax=Fragaria vesca subsp. vesca TaxID=101020 RepID=UPI0002C32C32	100	183	0	0	3	551	190	372	8e-101	371
21PHAS_52	miR482c_1	5:26436639-26437431	w	71-92	TTTCCTATTCCTCCCATCCCTC	GGGGTATTGGAGGAATAGGCAA	3.5	1G2T2T11C2	22M	26436721	chr5:26436889-26437181	23.6878	18.8068	45.6066	7.61024	32.1737	11.1208	54.6722	21.8107	69.0562	43.5043	12.2274	13.4933	353.77	27.6683	34.5703	1.24946	coding	2.00777	UniRef90_UPI0005C82335	TMV resistance protein N-like isoform X1 n=2 Tax=Fragaria vesca subsp. vesca TaxID=101020 RepID=UPI0005C82335	100	183	0	0	2	550	277	459	2e-84	317
21PHAS_89	miR482a	6:38725110-38726071	c	177-198	TCTTTCCAATTCCTCCCATGCC	GGCATGGGTGGCATTGGAAAAA	3	8T2C8A1	22M	38725883	chr6:38725360-38725821	4.73755	23.7129	45.6066	68.4921	138.444	2.22416	38.473	6.46244	33.2001	18.2437	4.0758	2.69866	386.371	45.9558	14.5546	0.316708	coding	1.2375	UniRef90_UPI0005CAADE6	disease resistance protein At4g27190-like n=1 Tax=Fragaria vesca subsp. vesca TaxID=101020 RepID=UPI0005CAADE6	100	183	0	0	3	551	166	348	9e-89	331
21PHAS_34	miR482a	3:30965549-30966699	w	218-239	TCTTTCCAATTCCTCCCATGCC	GGCATGGGCGGCGTTGGAAAGA	3.5	8C2C0G9	22M	30965778	chr3:30965799-30966449	16.1077	0.817686	24.4718	26.6358	30.2238	26.6899	190.34	53.3151	26.5601	22.4538	16.3032	12.144	446.063	45.041	19.3653	0.429948	coding	1.60527	UniRef90_UPI0005C91548	probable disease resistance protein At4g27220 isoform X2 n=3 Tax=Fragaria vesca subsp. vesca TaxID=101020 RepID=UPI0005C91548	100	183	0	0	3	551	258	440	2e-99	367
21PHAS_19	miR482a	3:355676-356573	w	218-239	TCTTTCCAATTCCTCCCATGCC	GGCATGGGAGGAGTTGGTAAGA	1.5	12G4T4	22M	355905	chr3:355926-356323	52.1131	14.7184	31.146	22.8307	28.2738	13.345	121.494	102.591	25.2321	22.4538	9.5102	24.288	467.996	40.5601	20.371	0.502243	coding	2.21505	UniRef90_UPI0005C814FF	putative disease resistance protein RGA3 isoform X1 n=2 Tax=Fragaria vesca subsp. vesca TaxID=101020 RepID=UPI0005C814FF	100	183	0	0	3	551	196	378	3e-100	369
21PHAS_78	miR482a	6:26713233-26714236	c	219-240	TCTTTCCAATTCCTCCCATGCC	GGTATGGGAGGTATTGGGAAGA	2	2T8T5G4	22M	26714006	chr6:26713483-26713986	22.7402	13.083	0	30.441	33.1486	46.7074	214.639	47.6605	33.2001	23.8572	20.379	14.8426	500.699	51.537	23.0697	0.447634	coding	1.58481	UniRef90_UPI0005CA6E86	TMV resistance protein N-like n=1 Tax=Fragaria vesca subsp. vesca TaxID=101020 RepID=UPI0005CA6E86	100	183	0	0	3	551	212	394	7e-84	315
21PHAS_82	miR482d	6:33621401-33622130	c	619-640	TCTTTCCTAGTCCTGCCATTCC	GGAATGGCTGGCCTGGGGAAGA	3	8T2C2G2G4	22M	33621500	chr6:33621651-33621880	38.8479	4.08843	286.988	19.0256	10.7246	13.345	10.1245	34.7356	46.4801	57.5379	9.5102	37.7813	569.189	54.7349	37.8274	0.691102	coding	2.30563	UniRef90_UPI0005C866D6	putative disease resistance protein RGA3 isoform X1 n=2 Tax=Fragaria vesca subsp. vesca TaxID=101020 RepID=UPI0005C866D6	100	183	0	0	3	551	200	382	9e-100	368
21PHAS_87	miR482a	6:34999523-35000357	w	155-176	TCTTTCCAATTCCTCCCATGCC	GGGATGGGGGGAATTGGTAAGA	2.5	2G5G8T4	22M	34999689	chr6:34999773-35000107	18.9502	8.17686	45.6066	45.6614	65.3223	40.0349	119.469	50.8917	91.6323	53.3278	16.3032	17.5413	572.918	49.0316	44.7012	0.911681	coding	1.08564	UniRef90_UPI0005C9AA90	uncharacterized protein LOC101309588 n=1 Tax=Fragaria vesca subsp. vesca TaxID=101020 RepID=UPI0005C9AA90	100	183	0	0	3	551	2500	2682	2e-71	273
21PHAS_94	miR482a	7:20686474-20687372	c	177-198	TCTTTCCAATTCCTCCCATGCC	GGAATGGGAGGCATTGGTAAGA	3	2A8C5T4	22M	20687184	chr7:20686724-20687122	38.8479	12.2653	28.9213	79.9075	50.6979	28.9141	91.1204	92.8975	49.1362	46.311	39.3994	48.5759	606.994	47.2392	45.8556	0.970711	coding	1.11509	UniRef90_UPI0005C923E7	uncharacterized protein LOC101315387 n=1 Tax=Fragaria vesca subsp. vesca TaxID=101020 RepID=UPI0005C923E7	100	183	0	0	3	551	142	324	9e-89	331
21PHAS_49	miR482b	5:23043672-23044591	w	218-239	TCCCTATTCCACCTATTCCCCA	TTGGGTATGGGTGGGATAGGGA	3	1T3T2G5G7	22M	23043901	chr5:23043922-23044341	42.638	3.27074	46.719	22.8307	34.1236	37.8107	151.867	96.1287	61.0882	72.9749	36.6822	41.8293	647.963	48.4657	53.1437	1.09652	coding	1.83364	UniRef90_UPI0005C9EF37	TMV resistance protein N-like n=1 Tax=Fragaria vesca subsp. vesca TaxID=101020 RepID=UPI0005C9EF37	100	183	0	0	3	551	215	397	1e-82	311
21PHAS_80	miR482d	6:33526794-33527523	c	240-261	TCTTTCCTAGTCCTGCCATTCC	GGAATGGCTGGACTGGGGAAGA	2	8T5G2G4	22M	33527272	chr6:33527044-33527273	53.0606	20.4422	107.899	49.4666	28.2738	229.089	101.245	72.7024	11.952	25.2606	24.4548	21.5893	745.434	84.2107	20.8142	0.247168	coding	1.95725	UniRef90_UPI0005CB2C70	putative disease resistance protein RGA4 isoform X2 n=1 Tax=Fragaria vesca subsp. vesca TaxID=101020 RepID=UPI0005CB2C70	100	183	0	0	3	551	188	370	5e-100	369
21PHAS_56	miR482d	6:2437417-2438146	w	365-386	TCTTTCCTAGTCCTGCCATTCC	GGAATGGGAGGACTAGGAAAGA	1	7G14	22M	2437793	chr6:2437667-2437896	64.4307	20.4422	43.3819	60.8819	149.169	22.2416	30.3735	99.36	111.552	98.2355	59.7784	59.3706	819.217	55.8458	82.2342	1.47252	noncoding	-1.20915	UniRef90_UPI0005C92108	uncharacterized protein LOC105350626 n=1 Tax=Fragaria vesca subsp. vesca TaxID=101020 RepID=UPI0005C92108	40.48	84	49	1	347	96	49	131	4e-09	67
21PHAS_31	miR482a	3:30883555-30884853	w	197-218	TCTTTCCAATTCCTCCCATGCC	GGCATGGGCGGCGTTGGAAAGA	3.5	8C2C0G9	22M	30883763	chr3:30883805-30884603	30.3203	6.54149	47.8313	53.2717	34.1236	102.311	556.847	101.783	55.7762	40.6976	16.3032	33.7333	1079.54	118.749	36.6276	0.308444	coding	2.05109	UniRef90_UPI0005C8848C	probable disease resistance protein At4g27220 n=1 Tax=Fragaria vesca subsp. vesca TaxID=101020 RepID=UPI0005C8848C	100	183	0	0	3	551	206	388	1e-99	367
21PHAS_15	miR482b	2:5312397-5313442	w	154-175	TCCCTATTCCACCTATTCCCCA	TGGGGGATGGGTGGTATAGGGA	2	5G2G5T7	22M	5312562	chr2:5312647-5313192	94.751	39.2489	171.303	76.1024	26.3239	35.5866	251.087	195.489	67.7282	49.1178	66.5714	60.7199	1134.03	99.2004	61.0343	0.615263	coding	2.76951	UniRef90_UPI0005C8D25D	TMV resistance protein N-like isoform X1 n=2 Tax=Fragaria vesca subsp. vesca TaxID=101020 RepID=UPI0005C8D25D	100	183	0	0	3	551	217	399	2e-92	343
21PHAS_70	miR482a	6:5477063-5478003	c	196-217	TCTTTCCAATTCCTCCCATGCC	GGAATGGGAGGACTTGGGAAGA	2.5	2A9C4G4	22M	5477796	chr6:5477313-5477753	42.638	10.6299	258.067	87.5177	115.045	95.6389	380.681	116.324	21.2481	28.0673	14.9446	17.5413	1188.34	141.46	20.4503	0.144566	coding	2.11451	UniRef90_UPI0005C8D870	putative disease resistance protein RGA1 n=1 Tax=Fragaria vesca subsp. vesca TaxID=101020 RepID=UPI0005C8D870	100	183	0	0	3	551	192	374	2e-86	323
21PHAS_39	miR482b	4:20447581-20448688	w	239-260	TCCCTATTCCACCTATTCCCCA	TGGGGAATTGGCGGAATAGGCA	3	8T2C8C1	22M	20447831	chr4:20447831-20448438	72.9583	12.2653	115.685	91.3229	120.895	60.0523	354.357	135.711	81.0083	57.5379	46.1924	49.9252	1197.91	118.219	58.666	0.496246	coding	0.683184	UniRef90_UPI0005C85C67	TMV resistance protein N-like n=1 Tax=Fragaria vesca subsp. vesca TaxID=101020 RepID=UPI0005C85C67	92.9	183	13	0	3	551	6	188	1e-58	231
21PHAS_91	miR482a	7:7282506-7283531	w	239-260	TCTTTCCAATTCCTCCCATGCC	GGCATGGGTGGCATTGGAAAAA	3	8T2C8A1	22M	7282756	chr7:7282756-7283281	165.814	24.5306	127.921	114.154	232.04	20.0174	87.0706	309.389	86.3203	84.2019	24.4548	53.9732	1329.89	110.221	62.2375	0.564661	coding	2.16858	UniRef90_UPI0002C31186	putative disease resistance RPP13-like protein 1 n=1 Tax=Fragaria vesca subsp. vesca TaxID=101020 RepID=UPI0002C31186	100	183	0	0	3	551	181	363	1e-91	340
21PHAS_88	miR482b	6:35022834-35023626	w	194-215	TCCCTATTCCACCTATTCCCCA	TGGGGGATGGGTGGAATTGGTA	3	5G2G8T2T1	22M	35023039	chr6:35023084-35023376	53.0606	40.0666	58.9549	117.959	66.2973	102.311	376.631	103.399	180.609	176.824	47.551	56.6719	1380.33	116.469	115.414	0.990944	coding	1.7994	UniRef90_UPI0005C919FD	uncharacterized protein LOC101310466 n=1 Tax=Fragaria vesca subsp. vesca TaxID=101020 RepID=UPI0005C919FD	100	183	0	0	3	551	218	400	8e-87	325
21PHAS_10	miR482b	1:19711364-19712198	c	26-47	TCCCTATTCCACCTATTCCCCA	TGGGGGATGGGTGGTATTGGCA	4	5G2G5T2T2C1	22M	19712161	chr1:19711614-19711948	209.4	41.702	153.505	53.2717	32.1737	64.5007	161.992	365.935	199.201	164.194	101.895	137.632	1685.4	102.364	150.73	1.4725	coding	1.495	UniRef90_UPI0005CAAC7F	TMV resistance protein N-like n=1 Tax=Fragaria vesca subsp. vesca TaxID=101020 RepID=UPI0005CAAC7F	100	183	0	0	3	551	205	387	8e-82	308
21PHAS_86	miR482a	6:34971335-34972274	w	239-260	TCTTTCCAATTCCTCCCATGCC	GGGATGGGGGGAATTGGTAAGA	2.5	2G5G8T4	22M	34971585	chr6:34971585-34972024	56.8506	18.8068	127.921	102.738	150.144	113.432	376.631	126.825	266.929	204.891	72.0058	76.9119	1694.09	135.218	155.184	1.14766	coding	1.28379	UniRef90_UPI0005CB341F	TMV resistance protein N-like n=1 Tax=Fragaria vesca subsp. vesca TaxID=101020 RepID=UPI0005CB341F	100	183	0	0	3	551	214	396	3e-71	273
21PHAS_36	miR482a	3:31279762-31280785	w	239-260	TCTTTCCAATTCCTCCCATGCC	GGCATGGGAGGTGTTGGAAAGT	3.5	11T0G8T0	22M	31280012	chr3:31280012-31280535	66.3257	14.7184	60.0673	163.62	126.745	182.381	595.32	259.305	107.568	72.9749	50.2682	49.9252	1749.22	172.74	70.1842	0.406301	coding	0.951699	UniRef90_UPI0005CAE6CB	disease resistance protein RPS2-like n=1 Tax=Fragaria vesca subsp. vesca TaxID=101020 RepID=UPI0005CAE6CB	100	183	0	0	3	551	288	470	3e-100	369
21PHAS_18	miR482c	2:20069151-20069796	c	239-260	TCTTTCCTATTCCTCCCATCCC	GGGATGGGTGGAATCGGAAAGA	2	8T5C7	22M	20069546	chr2:20069401-20069546	160.129	19.6245	122.359	163.62	135.519	57.8282	210.589	333.623	172.641	182.437	182.052	201.05	1941.47	124.239	184.545	1.48541	noncoding	-0.958532	NA	NA	NA	NA	NA	NA	NA	NA	NA	NA	NA	NA
21PHAS_83	miR482d	6:33992046-33993217	w	449-470	TCTTTCCTAGTCCTGCCATTCC	GGAATGGCTGGACTGGGGAAGA	2	8T5G2G4	22M	33992506	chr6:33992296-33992967	179.079	50.6965	612.909	95.128	74.097	126.777	194.39	471.758	90.3043	92.6221	46.1924	52.6239	2086.58	190.44	70.4357	0.369858	coding	1.92811	UniRef90_UPI0002C2FB25	putative disease resistance protein RGA3 n=1 Tax=Fragaria vesca subsp. vesca TaxID=101020 RepID=UPI0002C2FB25	100	183	0	0	3	551	189	371	5e-98	362
21PHAS_26	miR482a	3:27950762-27951870	w	218-239	TCTTTCCAATTCCTCCCATGCC	GGCATGGGCGGCGTTGGAAAGA	3.5	8C2C0G9	22M	27950991	chr3:27951012-27951620	72.0108	8.17686	112.348	148.4	143.319	266.899	1014.47	343.317	140.768	98.2355	58.4198	78.2612	2484.63	252.232	93.9212	0.37236	coding	1.25564	UniRef90_UPI0002C33DDC	probable disease resistance protein At4g27220 isoform X1 n=2 Tax=Fragaria vesca subsp. vesca TaxID=101020 RepID=UPI0002C33DDC	100	183	0	0	3	551	206	388	1e-91	340
21PHAS_29	miR482a	3:30258835-30259669	c	51-72	TCTTTCCAATTCCTCCCATGCC	GGCATGGGAGGAGTTGGCAAGA	1.5	12G4C4	22M	30259607	chr3:30259085-30259419	110.859	31.0721	150.168	201.671	155.019	206.847	799.834	418.443	164.673	151.563	72.0058	90.4052	2552.56	236.496	119.662	0.505978	coding	1.4339	UniRef90_UPI0005CAE602	probable disease resistance protein At4g27220 isoform X2 n=1 Tax=Fragaria vesca subsp. vesca TaxID=101020 RepID=UPI0005CAE602	93.44	183	12	0	3	551	212	394	7e-92	342
21PHAS_30	miR482a	3:30285071-30285800	c	371-392	TCTTTCCAATTCCTCCCATGCC	GGCATGGGAGGCGTTGGCAAGA	3.5	11C0G4C4	22M	30285418	chr3:30285321-30285550	128.861	19.6245	228.033	270.163	412.408	117.881	374.606	399.863	232.401	185.244	160.315	170.016	2699.42	221.654	186.994	0.84363	coding	1.82596	UniRef90_UPI0005CB36F9	probable disease resistance protein At4g27220 n=1 Tax=Fragaria vesca subsp. vesca TaxID=101020 RepID=UPI0005CB36F9	100	183	0	0	3	551	212	394	2e-99	367
21PHAS_17	miR482b	2:18860201-18861225	c	260-281	TCCCTATTCCACCTATTCCCCA	TGGGGTATGGGCGGTATAGGGA	3.5	5T2G2C2T7	22M	18860954	chr2:18860451-18860975	275.725	36.7959	231.37	270.163	281.763	126.777	441.427	369.974	349.265	289.093	220.093	219.941	3112.39	237.718	269.598	1.13411	coding	1.59849	UniRef90_UPI0005CA9BDB	TMV resistance protein N-like isoform X2 n=1 Tax=Fragaria vesca subsp. vesca TaxID=101020 RepID=UPI0005CA9BDB	100	183	0	0	3	551	212	394	1e-94	350
21PHAS_60	miR482a	6:2832888-2835154	w	950-971	TCTTTCCAATTCCTCCCATGCC	GGTATGGGAGGCGTTGGCAAGA	4	2T8C0G4C4	22M	2833849	chr6:2833138-2834904	190.45	34.3428	321.471	650.675	319.787	117.881	526.473	407.133	223.105	165.597	89.6676	91.7545	3138.34	308.726	142.531	0.461675	coding	0.940388	UniRef90_UPI0005CA97C8	probable disease resistance protein At4g27220 n=1 Tax=Fragaria vesca subsp. vesca TaxID=101020 RepID=UPI0005CA97C8	82.51	183	32	0	3	551	67	249	3e-75	286
21PHAS_8	miR482a	1:14968695-14969719	w	281-302	TCTTTCCAATTCCTCCCATGCC	GGCATGGGCGGCGTTGGAAAGA	3.5	8C2C0G9	22M	14968987	chr1:14968945-14969469	86.2234	21.2598	150.168	254.943	309.062	300.262	1498.42	344.125	116.864	101.042	73.3644	63.4186	3319.16	374.335	88.6724	0.23688	coding	1.50237	UniRef90_UPI0002C353C2	probable disease resistance protein At4g27220 n=1 Tax=Fragaria vesca subsp. vesca TaxID=101020 RepID=UPI0002C353C2	100	183	0	0	3	551	202	384	7e-99	365
21PHAS_98	miR482a	8:1069058-1069808	w	155-176	TCTTTCCAATTCCTCCCATGCC	GGCATGGGAGGCGTTGGGAAGA	3	11C0G4G4	22M	1069224	chr8:1069308-1069558	67.2732	9.81223	280.314	418.563	367.56	366.987	1360.73	319.891	217.793	151.563	61.137	63.4186	3685.04	410.177	123.478	0.301036	coding	0.985864	UniRef90_UPI0005C9068A	probable disease resistance protein At4g27220 n=1 Tax=Fragaria vesca subsp. vesca TaxID=101020 RepID=UPI0005C9068A	100	183	0	0	3	551	241	423	4e-98	362
21PHAS_85	miR482a	6:34367633-34369211	c	1138-1159	TCTTTCCAATTCCTCCCATGCC	GGGATGGGAGGGATTGGAAAGA	1.5	2G8G10	22M	34368062	chr6:34367883-34368961	431.117	80.1332	566.19	338.656	301.263	162.364	461.676	768.222	545.81	458.9	370.898	377.813	4863.04	334.485	438.355	1.31054	noncoding	-0.341003	UniRef90_A8X3C9	Non-specific serine/threonine protein kinase n=1 Tax=Caenorhabditis briggsae TaxID=6238 RepID=A8X3C9_CAEBR	51.43	35	17	0	413	517	170	204	3e-05	42.4
21PHAS_38	miR482a	3:31358840-31363175	w	1493-1514	TCTTTCCAATTCCTCCCATGCC	GGCATGGGAGGCGTTGGGAAGA	3	11C0G4G4	22M	31360344	chr3:31359090-31362925	326.891	42.5197	1203.57	764.829	505.029	1100.96	3806.81	1020.26	731.73	613.27	351.877	400.751	10868.5	1107.23	524.407	0.473621	coding	1.16204	UniRef90_UPI0005C88F4E	disease resistance protein At4g27190-like isoform X2 n=1 Tax=Fragaria vesca subsp. vesca TaxID=101020 RepID=UPI0005C88F4E	100	183	0	0	3	551	261	443	7e-99	365
21PHAS_21	miR482c	3:2759057-2760721	c	388-409	TCTTTCCTATTCCTCCCATCCC	GGAATGGGAGGAATAGGAAAGA	1	2A19	22M	2760322	chr3:2759307-2760471	1791.74	240.4	164.629	1780.8	1140.7	251.33	862.606	940.285	1675.94	1437.05	768.968	875.716	11930.2	890.315	1189.42	1.33595	noncoding	-0.961612	NA	NA	NA	NA	NA	NA	NA	NA	NA	NA	NA	NA
21PHAS_32	miR482a	3:30912772-30916885	w	1332-1353	TCTTTCCAATTCCTCCCATGCC	GGCATGGGTGGCGTTGGAAAGA	3.5	8T2C0G9	22M	30914115	chr3:30913022-30916635	284.253	48.2435	607.347	1012.16	687.347	1394.55	5904.6	1064.69	466.129	364.875	233.679	283.36	12351.2	1419.79	337.011	0.237367	coding	1.4946	UniRef90_UPI0005C85B89	probable disease resistance protein At4g27220 n=1 Tax=Fragaria vesca subsp. vesca TaxID=101020 RepID=UPI0005C85B89	100	183	0	0	3	551	260	442	2e-99	366
21PHAS_48	miR482a	5:18629977-18633456	c	441-462	TCTTTCCAATTCCTCCCATGCC	GGGATGGGAGGCATTGGCAAGA	3	2G8C5C4	22M	18633004	chr5:18630227-18633206	1579.5	422.744	1099.01	1719.91	1543.36	467.074	2111.97	2548.62	1131.46	926.221	608.653	782.612	14941.1	1277.65	862.236	0.67486	coding	1.52794	UniRef90_UPI0005CA97C8	probable disease resistance protein At4g27220 n=1 Tax=Fragaria vesca subsp. vesca TaxID=101020 RepID=UPI0005CA97C8	100	183	0	0	3	551	67	249	1e-99	367
21PHAS_7	miR482a	1:13621938-13630566	w	6772-6793	TCTTTCCAATTCCTCCCATGCC	GGGATAGGAGGAATTGGAAAGA	2	2G2A16	22M	13628721	chr1:13622188-13630316	895.397	266.566	1482.77	2100.43	2755.24	280.244	1046.87	1773.94	2269.56	1618.08	949.662	958.025	16396.8	1261.07	1448.83	1.14889	noncoding	-1.06138	NA	NA	NA	NA	NA	NA	NA	NA	NA	NA	NA	NA
21PHAS_25	miR482c_4	3:22183470-22187713	w	3218-3239	TTTCTTTCCTATTCCTCCCATC	GCTGAGAGGAATGGGAGAGAAA	3	1C2A7G3G5	22M	22186699	chr3:22183720-22187463	3374.08	769.443	1486.11	1251.88	2106.89	731.749	2516.95	1942.77	3338.6	2277.66	1162.96	1269.72	22228.8	1748.16	2012.24	1.15106	noncoding	-0.0599906	UniRef90_UPI0005C87ED8	pentatricopeptide repeat-containing protein At1g12300, mitochondrial-like n=1 Tax=Fragaria vesca subsp. vesca TaxID=101020 RepID=UPI0005C87ED8	100	87	0	0	1	261	498	584	2e-42	177
21PHAS_20	miR482a	3:2441542-2443146	c	480-501	TCTTTCCAATTCCTCCCATGCC	GGGATGGGAAGAATTGGAAAGA	2	2G6A12	22M	2442655	chr3:2441792-2442896	2175.48	55.6027	1988.89	4691.71	3987.59	967.51	2002.62	5269.31	2515.24	2572.37	2259.35	2998.21	31483.9	2267.06	2586.29	1.14081	noncoding	-0.548599	UniRef90_UPI0002C35D66	uncharacterized protein LOC101312995 n=1 Tax=Fragaria vesca subsp. vesca TaxID=101020 RepID=UPI0002C35D66	97.6	125	3	0	175	549	13	137	4e-63	246
21PHAS_6	miR482a	1:13597476-13615056	c	16442-16463	TCTTTCCAATTCCTCCCATGCC	GGGATGGGAGGGATTGGAAAGA	1.5	2G8G10	22M	13598603	chr1:13597726-13614806	3424.3	744.094	3844.3	5475.57	5186.79	2419.89	5900.55	5521.34	4948.14	5088.6	3782.34	3756.54	50092.5	3856.5	4393.91	1.13935	noncoding	-1.12	NA	NA	NA	NA	NA	NA	NA	NA	NA	NA	NA	NA
21PHAS_22	miR482b	3:4527686-4530340	c	1087-1108	TCCCTATTCCACCTATTCCCCA	TGGGGGGTTGGTGGAATAGGCA	3	5G0G1T11C1	22M	4529242	chr3:4527936-4530090	4003.23	1289.49	6388.26	5083.64	4131.88	2333.14	9725.58	6942.27	3941.52	3502.8	2459.07	2794.46	52595.3	4707.89	3174.46	0.674285	coding	2.36262	UniRef90_UPI0002C2E8F3	TMV resistance protein N-like n=1 Tax=Fragaria vesca subsp. vesca TaxID=101020 RepID=UPI0002C2E8F3	77.05	183	41	1	3	551	210	391	9e-70	268
21PHAS_84	miR482a	6:34362921-34363650	c	240-261	TCTTTCCAATTCCTCCCATGCC	GGGATGGGAGGGATTGGAAAGA	1.5	2G8G10	22M	34363399	chr6:34363171-34363400	5780.76	977.953	6906.62	6883.46	5818.56	3198.34	9338.82	7498.85	6644.01	4252.19	2412.87	2636.59	62349	5557.79	3986.42	0.717267	noncoding	-1.25915	NA	NA	NA	NA	NA	NA	NA	NA	NA	NA	NA	NA
21PHAS_23	miR482b	3:5565304-5567766	c	1172-1193	TCCCTATTCCACCTATTCCCCA	TGGGGAATTGGCGGAATAGGTA	3	8T2C8T1	22M	5566583	chr3:5565554-5567516	3067.09	276.378	7021.2	6160.49	8409.03	4010.16	22028.9	4576.21	4812.69	3963.1	1982.2	2212.9	68520.3	7281.89	3242.72	0.445314	coding	1.83069	UniRef90_UPI0002C2F845	TMV resistance protein N-like n=1 Tax=Fragaria vesca subsp. vesca TaxID=101020 RepID=UPI0002C2F845	100	171	0	0	3	515	212	382	6e-61	239
21PHAS_5	miR482c	1:13541567-13543144	w	600-621	TCTTTCCTATTCCTCCCATCCC	GGGATAGGAGGGATCGGAAAGA	2.5	5A5G2C7	22M	13542178	chr1:13541817-13542894	10335.4	1233.89	28836.7	23123.7	13777.2	5629.35	15984.5	19795.3	16063.5	13465.3	7428.83	8954.16	164628	14131.5	11478	0.812222	noncoding	-1.2694	NA	NA	NA	NA	NA	NA	NA	NA	NA	NA	NA	NA
21PHAS_57	miR482c	6:2444908-2446469	w	364-385	TCTTTCCTATTCCTCCCATCCC	GGAATGGGAGGAATAGGAAAGA	1	2A19	22M	2445283	chr6:2445158-2446219	25735.3	7342	36498.6	21982.2	26698.3	4804.19	16367.2	19964.1	30728.7	26614.8	16157.8	16225.7	249119	19918.3	22431.8	1.12619	noncoding	-1.2033	NA	NA	NA	NA	NA	NA	NA	NA	NA	NA	NA	NA
21PHAS_55	miR482c	6:2425668-2427602	w	1605-1626	TCTTTCCTATTCCTCCCATCCC	AGGATGGGAGGACTAGGAAAGA	2	0A11C9	22M	2427284	chr6:2425918-2427352	16952.9	4228.26	32328.4	24189.1	24319.4	5184.52	19799.4	23919.9	33443.1	28416.7	22377.5	24154.4	259314	18143.1	27097.9	1.49356	noncoding	-1.04233	NA	NA	NA	NA	NA	NA	NA	NA	NA	NA	NA	NA
21PHAS_92	miR482b	7:15210349-15211078	w	173-194	TCCCTATTCCACCTATTCCCCA	TGGGGGATGGGTGGAATTGGTA	3	5G2G8T2T1	22M	15210533	chr7:15210599-15210828	16.1077	0.817686	13.3483	3.80512	4.8748	17.7933	18.2241	4.84683	37.1841	23.8572	6.793	5.39732	153.049	10.7101	18.3079	1.7094	coding	2.548	UniRef90_G3MUF1	TIR-NBS-LRR resistance protein muRdr1I n=1 Tax=Rosa multiflora TaxID=74647 RepID=G3MUF1_ROSMU	78.69	183	39	0	3	551	211	393	2e-74	283
21PHAS_47	miR482d	5:15777029-15777906	w	176-197	TCTTTCCTAGTCCTGCCATTCC	GGGATGGCAGGACTGGGGAAAA	2.5	2G11G2G2A1	22M	15777216	chr5:15777279-15777656	11.3701	8.99455	1.11236	19.0256	4.8748	6.67248	0	26.6576	66.4002	56.1346	14.9446	13.4933	229.68	7.4357	37.7432	5.07594	coding	1.43637	UniRef90_UPI0002C2E714	disease resistance protein RPM1-like n=1 Tax=Fragaria vesca subsp. vesca TaxID=101020 RepID=UPI0002C2E714	100	183	0	0	3	551	180	362	3e-103	379
21PHAS_99	miR482a	8:7577113-7577863	c	240-261	TCTTTCCAATTCCTCCCATGCC	GGTATGGGGGGCATCGGTAAGA	4	2T5G2C2C2T4	22M	7577612	chr8:7577363-7577613	38.8479	13.083	25.5842	34.2461	37.0485	37.8107	30.3735	108.246	49.1362	42.1009	48.9096	62.0692	527.456	30.9991	50.554	1.63082	coding	1.7267	UniRef90_UPI0005C8AD89	TMV resistance protein N-like isoform X2 n=1 Tax=Fragaria vesca subsp. vesca TaxID=101020 RepID=UPI0005C8AD89	100	183	0	0	3	551	217	399	1e-91	341
21PHAS_79	miR482c	6:26984690-26985902	c	366-387	TCTTTCCTATTCCTCCCATCCC	GGGATAGGGGGCATAGGTAAGA	3.5	5A2G2C5T4	22M	26985525	chr6:26984940-26985652	41.6905	9.81223	45.6066	117.959	50.6979	24.4658	52.6473	232.648	62.4162	70.1682	69.2886	151.125	928.525	48.9827	88.2495	1.80165	coding	0.359278	UniRef90_UPI0005CB6A02	probable disease resistance protein RF9 n=1 Tax=Fragaria vesca subsp. vesca TaxID=101020 RepID=UPI0005CB6A02	100	183	0	0	3	551	572	754	2e-91	340
21PHAS_2	miR482b	1:3857437-3858166	c	72-93	TCCCTATTCCACCTATTCCCCA	TGGGGTATGGGTGGAATAGGTA	2.5	5T2G11T1	22M	3858083	chr1:3857687-3857916	183.817	33.5251	10.0112	34.2461	53.6228	31.1383	78.971	99.36	207.169	145.95	65.2128	82.3092	1025.33	60.7616	125.16	2.05985	coding	2.65481	UniRef90_UPI0005C9F4C5	TMV resistance protein N-like n=1 Tax=Fragaria vesca subsp. vesca TaxID=101020 RepID=UPI0005C9F4C5	100	183	0	0	3	551	206	388	4e-99	365
21PHAS_58	miR482d	6:2446455-2447184	w	218-239	TCTTTCCTAGTCCTGCCATTCC	GGGATGGTAGGACTAGGAAAGA	1	0	22M	2446684	chr6:2446705-2446934	6.63257	4.90612	32.2583	30.441	123.82	2.22416	24.2988	44.4293	108.896	127.706	161.673	120.09	787.376	32.083	129.592	4.03926	noncoding	-0.760274	NA	NA	NA	NA	NA	NA	NA	NA	NA	NA	NA	NA
21PHAS_93	miR482a	7:17014563-17015292	w	218-239	TCTTTCCAATTCCTCCCATGCC	GGAATTGGAGGTATTGGCAAGA	4	2A2T5T5C4	22M	17014792	chr7:17014813-17015042	28.4253	11.4476	33.3707	15.2205	38.0234	4.44832	26.3237	56.5463	188.577	638.531	351.877	242.88	1635.67	22.4656	355.466	15.8227	noncoding	-1.32505	NA	NA	NA	NA	NA	NA	NA	NA	NA	NA	NA	NA
21PHAS_14	miR482a	1:20044829-20045537	w	239-260	TCTTTCCAATTCCTCCCATGCC	GGAATTGGAGGTATTGGCAAGA	4	2A2T5T5C4	22M	20045079	chr1:20045079-20045287	37.9004	5.7238	7.7865	0	7.79968	0	0	24.2341	420.977	717.119	351.877	234.784	1808.2	8.45863	431.189	50.9763	noncoding	-1.48013	NA	NA	NA	NA	NA	NA	NA	NA	NA	NA	NA	NA
21PHAS_4	miR482c	1:13528700-13531975	c	613-634	TCTTTCCTATTCCTCCCATCCC	GGGATAGGAGGGATCGGAAAGA	2.5	5A5G2C7	22M	13531351	chr1:13528950-13531725	4008.92	731.829	5032.3	3770.87	3712.65	1636.98	4282.66	6006.83	6662.6	6865.26	5911.27	6294.63	54916.8	3310.89	6433.44	1.94312	noncoding	-1.12299	NA	NA	NA	NA	NA	NA	NA	NA	NA	NA	NA	NA
21PHAS_100	miR482a	8:7892410-7893548	c	290-311	TCTTTCCAATTCCTCCCATGCC	GGGATGGGAGGTATTGGAAAGA	2	2G8T10	22M	7893247	chr8:7892660-7893298	2786.63	727.741	2399.35	2115.65	3281.72	2186.35	10252.1	4610.95	9524.45	8387.91	5509.12	6127.31	57909.2	3392.78	7387.2	2.17733	noncoding	-1.2317	UniRef90_UPI0002C32062	uncharacterized protein LOC101309407 n=1 Tax=Fragaria vesca subsp. vesca TaxID=101020 RepID=UPI0002C32062	100	38	0	0	3	116	35	72	1e-28	85.5
21PHAS_54	miR482c	6:2423640-2425375	w	605-626	TCTTTCCTATTCCTCCCATCCC	GGAATGGGAGGAATAGGAAAGA	1	2A19	22M	2424256	chr6:2423890-2425125	2655.87	458.722	2434.95	2062.37	2647.99	1463.5	5143.24	4346.8	16994.5	19511	9587.64	9008.13	76314.7	2409.52	13775.3	5.71703	noncoding	-0.919901	UniRef90_UPI0005C8E295	uncharacterized protein LOC101293894 isoform X1 n=3 Tax=Fragaria vesca subsp. vesca TaxID=101020 RepID=UPI0005C8E295	100	43	0	0	3	131	195	237	8e-08	62.8
Green highlighted loci are reproductive 21-nt phasiRNAs triggered by miR11308.
Yellow highlighted loci are reproductive tissue-enriched 21-nt phasiRNA loci triggered by miR2118/482 family members, at a fold change cut off > 1.5.
