# Supplementary material for: Pre-meiotic 21-nucleotide reproductive phasiRNAs emerged in seed plants and diversified in flowering plants
Source: Nat Commun. 2021 Aug 16;12:4941. doi: 10.1038/s41467-021-25128-y (PMC8368212; doi:10.1038/s41467-021-25128-y)
Supplement: Supplementary file 5 — Supplementary Data 2 [file 41467_2021_25128_MOESM5_ESM.xlsx]

## Sheet: Supplementary Data 2
Supplementary Data 2. miRNAs identified in eudicots as triggers of reproductive 21-nt phasiRNAs.
Species	miRNA Precursor Name	miRNA sequence	miRNA* sequence	Chromosome/Contig	Strand	Start	End	Precursor sequence	Precursor structure
Fragaria vesca	fve-miR11308a	UAACUUGUGAUCCUAACUUAAU	UAAGUUAGGAUUCUAGUUACC	chr6	-	7497376	7497526	UUCUUUCAAUUCAUGCUACUGCACCAGCUAACUUGUGAUCCUAACUUAAUACUCCAUUUGGAUCAACUCUUAGUUGAUUACGAUUGAUUAUGGAGUAAUAAGUUAGGAUUCUAGUUACCUGGUGCUCAAAACGGCAUGUAUCUUUCGACAA	...........((((((...(((((((.(((((...((((((((((((.(((((((((((((((((((...)))))))).)))......)))))))).))))))))))))..))))).))))))).......)))))).............
Fragaria vesca	fve-miR11308b	UAACUUGUAAUCCUAACUUAAU	UAAGUUAGGAUUCUAGUUACC	chr6	-	8026159	8026309	UUCUUACAAUUCAUGCUACUGCACCUGCUAACUUGUAAUCCUAACUUAAUACUCCAUUUGGAUCAACUCUCAGUUGAUUACGAUUAAUAUGGAGUAAUAAGUUAGGAUUCUAGUUACCUGGUGCUCAUAACAGCAUGUAUCUCUGGGCAA	..((.......((((((...(((((...(((((...((((((((((((.(((((((((((((((((((...)))))))).))).....)))))))).))))))))))))..)))))...))))).......)))))).......))....
Fragaria vesca	fve-miR11308c	UAACUUGUCAUCCUAGCUUAAU	UGAGCUAUGAUGCAAGUUACC	chr6	-	8026358	8026508	CUUUAGUUUUCCAUGCCAAAGCACCAGUUAACUUGUCAUCCUAGCUUAAUACUCUAUGUGCAUAGAGCUUGAUCUUAAGCUCCCUCAUAUGAGUAUGGAGUGUUGAGCUAUGAUGCAAGUUACCUAGUGCUAAUAUGGCAUGUUACUCGG	....(((....(((((((.(((((.((.(((((((.((((.(((((((((((((((((..(((((((((((....))))))).....))))..))))))))))))))))).))))))))))).)).)))))....)))))))..)))...
Rosa chinensis	rch-miR11308a	GAACUUGUCAUCCUAGCUUAAU	UGAGCUAUGAUGCCAGUUACC	chr3	+	9090331	9090481	UCGUUUUUCAUGCCAAAGCACAAGUGAACUUGUCAUCCUAGCUUAAUACUCCAUUGGUGCAUAGAGCUUGAUCUUAAGCUCCCUCAUAUGAGUAUGGAGUGUUGAGCUAUGAUGCCAGUUACCUAGUGCUAAAACAUGAUGGCAUGUUAA	........(((((((.(((((.((..((((.(.((((.((((((((((((((((.....(((((((((((....))))))).....))))...)))))))))))))))).))))).))))..)).))))).........)))))))....
Rosa chinensis	rch-miR11308b	UAACUUGUGAUCCUAACUUAAU	UAAGUUAGGAUUCUAGUUGCC	chr3	+	9090531	9090681	ACCGCACCAGCUAACUUGUGAUCCUAACUUAAUACUCCAUUUGGAUCAACUCUCAGUAGAUUAAAAUCGAUUAUGGAGUAAUAAGUUAGGAUUCUAGUUGCCUGGUGCUCAAAA	(..(((((((.(((((.(.((((((((((((.(((((((((((((((.(((...))).)))).....)))..)))))))).))))))))))))).))))).)))))))......
Rubus occidentalis	roc-miR11308b	UAACUUGUGAUCCUAUCUUAAU	UAAGUUAGGAUACUAGUUACC	Ro06	+	29447332	29447482	AGCUAGUAAAUCAAACUUCCAUUUCUAAAAUUUCAUGCCACUGCACCAGCUAACUUGUGAUCCUAUCUUAAUACUCCAUUUGGAUCAGCUCACAGCUGAUUACGAUCGAUUAUGGAGUAAUAAGUUAGGAUACUAGUUACCUGGUACUCA	....................................((....))(((((.(((((.(((.(((((.((((.(((((((((((((((((((...)))))))).)))......)))))))).)))).)))))))).))))).))))).....
Rubus occidentalis	roc-miR11308a	UAACUUGUCAUCCUAGCUUAAU	UGAGCUAGGAUGCUAGUUACC	Ro06	+	29447255	29447405	CCCUAGUAAAUCAAGCUUAGCUUUCUGAUACUUCAUGCCAAAGCACCAAUUAACUUGUCAUCCUAGCUUAAUACUCUGUAAUGGAGCUUGAUCAAUCUUCAGCUCCCUCAUUAUGAUUAUGGAGUGUUGAGCUAGGAUGCUAGUUACCUG	..............((((.((....(((....))).))..))))......(((((...((((((((((((((((((((((((((((((.((.......)))))))).........))))))))))))))))))))))))..)))))....
Potentilla micrantha	pmi-miR11308a	UAACUUGUGAUCCUAACUUAAU	UAAGUUAGGAUUCUAGUUACC	Contig640	-	240316	240466	UUCUUACAAUUCAUGCUACUGCACCAGCUAACUUGUGAUCCUAACUUAAUACUCCAUUUGGAUAAACUCUCAGUUGAAUACGAUCGACUAUGGAGUAGUAAGUUAGGAUUCUAGUUACCCGGUGCUCAAAAGGGCAUGCAUCUUUUGGUG	...........((((((...(((((...(((((...((((((((((((.((((((((..............((((((......)))))))))))))).))))))))))))..)))))...))))).......))))))((((....))))
Potentilla micrantha	pmi-miR11308b	UAACUUGUCAUCCUAGCUUAAU	UGAGCUAUGAUGCAAGUUACC	Contig640	-	240501	240651	UCAGAUAUUUUCAUGCCAACGCACCAGUUAACUUGUCAUCCUAGCUUAAUACUCUUUUUGCAUAAUGCUUGAUCUUCAGCUCCCUCAUAUGAGUAUGGAGUGUUGAGCUAUGAUGCAAGUUACCUAGUGCUAAAAUGGCAUGUUGAGUCG	...(((.((..(((((((..((((.((.(((((((.((((.((((((((((((((.....((((..(((.((...))))).......)))).....)))))))))))))).))))))))))).)).)))).....)))))))..))))).
Fragaria ananassa	fan-miR11308a	UAACUUGUGAUCCUAACUUAAU	UAAGUUAGGAUUCUAGUUACC	Fvb6-1	-	30293664	30293814	UUCUUUCAAUUCAUGCUACUGCACCAGCUAACUUGUGAUCCUAACUUAAUACUCCAUUUGGAUCAACUCUUAGUUGAUUACGAUUGAUUAUGGAGUAAUAAGUUAGGAUUCUAGUUACCUGGUGCUCAAAACGGCAUGUAUCUUUCGACA	...........((((((...(((((((.(((((...((((((((((((.(((((((((((((((((((...)))))))).)))......)))))))).))))))))))))..))))).))))))).......))))))...........
Fragaria ananassa	fan-miR11308b	UAACUUGUAAUCCUAACUUAAU	UAAGUUAGGAUUCUAGUUACC	Fvb6-1	-	30839318	30839468	UUCUUACAAUUCAUGCUACUGCACCUGCUAACUUGUAAUCCUAACUUAAUACUCCAUUUGGAUCAACUCUCAGUUGAUUACGAUUAAUAUGGAGUAAUAAGUUAGGAUUCUAGUUACCUGGUGCUCAUAACAGCAUGUAUCUCUGGGCAA	.(((.......((((((...(((((...(((((...((((((((((((.(((((((((((((((((((...)))))))).))).....)))))))).))))))))))))..)))))...))))).......)))))).......)))...
Fragaria ananassa	fan-miR11308c	UAACUUGUCAUCCUAGCUUAAU	UGAGCUAUGAUGCAAGUUACC	Fvb6-1	-	30839517	30839667	CUUUAGUUUUCCAUGCCAAAGCACCAGUUAACUUGUCAUCCUAGCUUAAUACUCUAUGUGCAUAGAGGUUGAUCUUAAGCUCCCUCAUAUGAGUAUGGAGUGUUGAGCUAUGAUGCAAGUUACCUAGUGCUAAUAUGGCAUGUUACUCGG	...........(((((((.(((((.((.(((((((.((((.(((((((((((((((((..((((((((..((........)))))).))))..))))))))))))))))).))))))))))).)).)))))....)))))))........
Fragaria ananassa	fan-miR11308d	UAACUUGUAAUCCUAACUUAAU	UAAGUUAGGAUUCUAGUUACC	Fvb6-2	-	22311102	22311252	UUCUUACAAUUCAUGCUACUGCACCUGCUAACUUGUAAUCCUAACUUAAUACUCCAUUUGGAUCAACUCUCAGUUGAUUACGAUUAAUAUGGAGUAAUAAGUUAGGAUUCUAGUUACCUGGUGCUCAUAACAGCAUGUAUCUUUGGGCAA	.(((.......((((((...(((((...(((((...((((((((((((.(((((((((((((((((((...)))))))).))).....)))))))).))))))))))))..)))))...))))).......)))))).......)))...
Fragaria ananassa	fan-miR11308e	UAACUUGUCAUCCUAGCUCAAU	GGAGCUAUGAUGCAAGUUAUC	Fvb6-2	-	22311301	22311451	CUAAAGUUUUCCAUGCCAAAGCACCAGUUAACUUGUCAUCCUAGCUCAAUACUCUAUGUGCAUAGAGCUUGAUCUUAAGAUCCCUCAUAUGAGUAUGGAGUGUGGAGCUAUGAUGCAAGUUAUCUAGUGCGAAUAUGGCAUCUUACUCGG	....(((.....((((((..((((.((.(((((((.((((.((((((.((((((((((..(((((((...((((....)))).))).))))..)))))))))).)))))).))))))))))).)).)))).....))))))...)))...
Fragaria ananassa	fan-miR11308f	UAACUUGUGAUCCUAACUUAAU	UAAGUUAGGAUUCUAGUUACC	Fvb6-3	-	35832799	35832949	UUCUUACAAUUCAUGCUACUGCACCAUCUAACUUGUGAUCCUAACUUAAUACUCCAUUUGGAUCGACUCUAAGUUGAUUACGAUUGAUUAUGGAGUAAUAAGUUAGGAUUCUAGUUACCUGGUGCUCAAAACGGCAUGUAUCUUUCGGCA	...........((((((...((((((..(((((...((((((((((((.(((((((((((((((((((...)))))))).)))......)))))))).))))))))))))..)))))..)))))).......))))))............
Fragaria ananassa	fan-miR11308g	UAACUUGUCAUCCUAGCUUAAU	UAAGCUAUGAUGCAAGUUACC	Fvb6-3	-	35832999	35833149	CUUUAGUUUUCCAUGCCAAAGCACCAGUUAACUUGUCAUCCUAGCUUAAUACUCUAUUUGCAUAGAGCUUGAUCUUCAGCUCCCUCAUAUGAGUAUGGAGUGUUAAGCUAUGAUGCAAGUUACCUAGUGCUAAAAUGGCAUGUUAAGUCG	...........(((((((.(((((.((.(((((((.((((.((((((((((((((((...(((((((((.((...))))))).....))))...)))))))))))))))).))))))))))).)).)))))....)))))))........
Fragaria ananassa	fan-miR11308h	UAACUUGUCAUCCUAGCUUAAU	UGAGCUAUGAUGCAAGUUACC	Fvb6-3	-	36449030	36449180	CUUUAGUUUUCCAUGCCAAAGCACCAGUUAACUUGUCAUCCUAGCUUAAUACUCUAUUUGCAUAGAGCUUGAUCUUAAGCUCCCACAUAUGAGUAUGGAGUGUUGAGCUAUGAUGCAAGUUACCUAGAGCUAAUAUGGCAUGUUACUCGG	...........(((((((.(((...((.(((((((.((((.((((((((((((((((...(((((((((((....))))))).....))))...)))))))))))))))).))))))))))).))...)))....)))))))........
Fragaria ananassa	fan-miR11308i	UAACUUGUCAUCCUAGCUUAAU	UAAGCUAUGAUGCAAGUUACC	Fvb6-3	+	43075171	43075321	UAGUUUUCCAUGCCAAAGCACCAGUUAACUUGUCAUCCUAGCUUAAUACUCUAUUUGCAUAGAGCUUGAUCUUCAGCUCCCUCAUAUGAGUAUGGAGUGUUAAGCUAUGAUGCAAGUUACCUAGUGCUAAAAUGGCAUGUUAAGUCGGCU	........(((((((.(((((.((.(((((((.((((.((((((((((((((((...(((((((((.((...))))))).....))))...)))))))))))))))).))))))))))).)).)))))....)))))))...........
Fragaria ananassa	fan-miR11308j	UAACUUGUGAUCCUAACUUAAU	UAAGUUAGGAUUCUAGUUACC	Fvb6-3	+	43075371	43075521	UUACAAUUCAUGCUACUGCACCAUCUAACUUGUGAUCCUAACUUAAUACUCCAUUUGGAUCGACUCUUAGUUGAUUACGAUUGAUUAUGGAGUAAUAAGUUAGGAUUCUAGUUACCUGGUGCUCAAAACGGCAUGUAUCUUUCGGCAAGU	........((((((...((((((..(((((...((((((((((((.(((((((((((((((((((...)))))))).)))......)))))))).))))))))))))..)))))..)))))).......))))))...............
Fragaria ananassa	fan-miR11308k	UAACUUGUCAUCCUAGCUCAAU	GGAGCUAUGAUGCAAGUUACC	Fvb6-4	+	6595854	6596004	UAGCUUUCCAUGCCAAAACACCAGUUAACUUGUCAUCCUAGCUCAAUACUCUAUGUGCAUAGAGCUUGAUCUUAAGAUCCCUCAUAUGAGUAUGGAGUGUGGAGCUAUGAUGCAAGUUACCUAGUGCUAAUAUGGCAUCUUACUCGGCUC	.((((....((((((...(((.((.(((((((.((((.((((((.((((((((((..(((((((...((((....)))).))).))))..)))))))))).)))))).))))))))))).)).)))......)))))).......)))).
Fragaria ananassa	fan-miR11308l	UAACUUGUAAUCCUAACUUAAU	UAAGUUAGGAUUCUAGUUACC	Fvb6-4	+	6596053	6596203	UUACAAUUCAUGCUACUGCACCUGCUAACUUGUAAUCCUAACUUAAUACUCCAUUUGGAUCAACUCUCAGUUGAUUACGAUUAAUAUGGAGUAAUAAGUUAGGAUUCUAGUUACCCGGUGCUCAUAACAGCAUGUAUCUUUGGGCAAGUU	...(((..((((((...(((((...(((((...((((((((((((.(((((((((((((((((((...)))))))).))).....)))))))).))))))))))))..)))))...))))).......)))))).....)))........
Fragaria ananassa	fan-miR11308m	UAACUUGUCAUCCUAGCUUAAU	UAAGCUAUGAUGCAAGUUACC	Fvb6-4	+	7209664	7209814	UAGUUUUCCAUGCCAAAGCACCAGUUAACUUGUCAUCCUAGCUUAAUACUCUAUUUGCAUAGAGCUUGAUCUUCAGCUCCCUCAUAUGAGUAAAGAGUGUUAAGCUAUGAUGCAAGUUACCUAGUGCUAAAAUGGCAUGUUAAGUCGGCU	........(((((((.(((((.((.(((((((.((((.((((((((((((((.....(((((((((.((...))))))).....)))).....)))))))))))))).))))))))))).)).)))))....)))))))...........
Fragaria ananassa	fan-miR11308n	UAACUUGUGAUCCUAACUUAAU	UAAGUUAGGAUUCUAGUUACC	Fvb6-4	+	7209864	7210014	UUACAAUUCAUGCUACUGCACCAGCUAACUUGUGAUCCUAACUUAAUACUCCAUUUGGAUCGACUCUUAGUUGAUUACGAUUAAUUAUGGAGUAAUAAGUUAGGAUUCUAGUUACCUGGUGCUCAAAACGGCAUGUAUCUUUCGGCAAGU	........((((((...(((((((.(((((...((((((((((((.(((((((((((((((((((...)))))))).)))......)))))))).))))))))))))..))))).))))))).......))))))...............
Aquilegia coerulea	aco-miR14051a	UGAGAGGGCAGAUCAUUAUAAG	UGUAAUGAUCUGCCUCCCAUC	Chr_01	-	37720741	37720859	AUAUGGAAUCUGGAGUUAGGUGAGAGGGCAGAUCAUUAUAAGUGGUGAGUACAUCAUUUGGAAGUUGUAUUUACUGCUUGUAAUGAUCUGCCUCCCAUCUUUCUCUUUUUUAUUCUAGC	(.((((((...((((..(((((.(.((((((((((((((((((((((((((((.(........).)))))))))))))))))))))))))))).))))))..)))).))))))..))))
Aquilegia coerulea	aco-miR14051b	CGAGAGGACAGAUCAUUAUAAU	UGUAAUGAUCUGCCUCCCAUC	Chr_01	-	40796572	40796690	AUAUUGAGGGUGGAGUUAGGCGAGAGGACAGAUCAUUAUAAUUGGUAAGUACAUCAUUUGGAAGUUGUUCUUACUGCUUGUAAUGAUCUGCCUCCCAUCUUUCUCCUUUUCUAUUCUAG	(.((.(((((.((((..(((.(.((((.(((((((((((((.(((((((.(((.(........).))).))))))).))))))))))))))))).).)))..))))))))).))..)))
Aquilegia coerulea	aco-miR14051c	UGAGAGGACAGAUCAUUAUAAG	UGUAAUGAUCUGCCUCUCAUC	Chr_04	+	2647127	2647247	AUAUUGAGUGUUGAGUUAGGUGAGAGGACAGAUCAUUAUAAGUGGUGAUUACAUCAAUUGGACAAGUUGUACUUACUGCUUGUAAUGAUCUGCCUCUCAUCUUUCUCUUUUUCAUUCUAGC	.....(((((..(((..((((((((((.((((((((((((((((((((.((((..............)))).))))))))))))))))))))))))))))))..))).....)))))....
Aquilegia coerulea	aco-miR14051d	UGAGAGGAUAGAUCAUUAUAAC	UGUAAUGAUCUUCCUCUCCUC	Chr_04	-	7648496	7648679	AAAUAAUGGCAUGAAUUAGAUGAGAGGAUAGAUCAUUAUAACUUGAGGGUACGACAGUUCUUGUUCGAGCUCGUGCAGAUUGUCUUUAACAAUUGAGUCUAGUGAUUUUGCUUAUACUGUAUUCCUAUGUUGCACUCUCCGGUUGUAAUGAUCUUCCUCUCCUCUUAUUUAAGUUGCAUUCCCU	(.....((((.(((((.(((.(((((((.((((((((((((((.((((((.(((((((((......))))..(((((((((((.....))))).(((((....)))))........)))))).....))))).)))))).))))))))))))))))))))).))).))))).))))..))))))
Aquilegia coerulea	aco-miR14051e	UGAGAGGAUAGAUCAUUACAAC	UGUAAUGAUCUUUCUCUCCUC	Chr_04	-	7658733	7658892	AAAUAAUGGUAUAAAUUAGAUGAGAGGAUAGAUCAUUACAACUUGAGGGCACGACAGUUUUUGUUCGAGCUCCUGCAGUGUUGUUGCUUAUAAAUUAUUCCUAUGUUGCACUCUCCAGUUGUAAUGAUCUUUCUCUCCUCUUGUUUAGCCGCAUUUCCUA	((...............(((.(((((((.((((((((((((((.(((((..(((((...(((((..((((..(.((...)).)..))))))))).........)))))..))))).))))))))))))))))))))).)))..)))))))))).......
Aquilegia coerulea	aco-miR14051f	UGAGAGGAUAGAUCAUUAUAAU	UGUAAUGAUCUUCCUCUCCUC	Chr_04	-	7659079	7659223	GAUGAGAGGAUAGAUCAUUAUAAUUUGAGGGUGCGAUUGUUCUUGUUCGAGCUCCUGCAGAUAGAUAGUCUUCAACGAUUCUAGUGAUUUUACUAAUACAGAUUCCUAUGUUGCACUCUCCGGUUGUAAUGAUCUUCCUCUCCUC	((.(((((((.((((((((((((((.(((((((((((.((((......))))...((.((((.....)))).)).......(((((....)))))..............))))))))))).))))))))))))))))))))).))
Aquilegia coerulea	aco-miR14051g	UGAGAGGACAGAUCAUUAUAAG	UGUAAUGAUCUGUCUCCCAUC	Chr_04	+	19072034	19072152	UAUAUUGAAUGUGAGUUAGGUGAGAGGACAGAUCAUUAUAAGUGGUGAGUACAUCAGUUGGAAGUUGUUCUUACUGCUUGUAAUGAUCUGUCUCCCAUCUUUCUCCUUUUUAUUCUAUC	.....((((...(((..(((((.(.((((((((((((((((((((((((.(((.(........).))).)))))))))))))))))))))))).))))))..)))...))))......)
Aquilegia coerulea	aco-miR2118a	UUUCCCAACCCACCAAUUCCAU	GGAAUUGGUUGGUGGGAAAGU	Chr_01	-	14778758	14778884	AGGAUCUGUGGGGAGCUUUGGGAAUUGGUUGGUGGGAAAGUUUAAUUUUCAUUCCUUUAAUGCUGUUGAAAGAUGGAACAAAUCCUUUCCCAACCCACCAAUUCCAUUGGCUUCUCAUAGUUCAUCU	..((.((((((((((((...(((((((((.((((((((((......(((((((..((((((...)))))).)))))))......))))))).))).)))))))))...)))))))))))).))..))
Aquilegia coerulea	aco-miR2118b	UUUCCGAUACCACCCAUUCCUA	GGAAUGGGUUGGUCGGAAUGA	Chr_03	-	29097971	29098100	UGGAGCUAUGGGAAGCUUUGGGAAUGGGUUGGUCGGAAUGAAAGAAUCUUCCCAUGCCUUUUACUUGAUGUGAGGGAGGUCUACUUACUUUCCGAUACCACCCAUUCCUAUGGUUUCCCAUGGUUCAUCU	..(((((((((((((((.(((((((((((.((((((((.(.(((...((((((.(((.((......)).))).))))))....))).).))))))..))))))))))))).)))))))))))))))..))
Aquilegia coerulea	aco-miR2118c	UUUCCGAUACCACCCAUUCCUA	GGAAUGGGUUGGUCGGAAUGA	Chr_03	-	29098176	29098305	UGGAGCUAUGGGAAGCUUUGGGAAUGGGUUGGUCGGAAUGAAAGAAUCUUCACAUGUCUUUUACUUGAUGUGAGGGAGGUCUACUUACUUUCCGAUACCACCCAUUCCUAUGGUUUCCCAUGGUUCAUCU	..(((((((((((((((.(((((((((((.((((((((.(.(((.((((((.((((((........))))))..))))))...))).).))))))..))))))))))))).)))))))))))))))..))
Aquilegia coerulea	aco-miR2118d	UUUCCGAUACCAUCUAUUCCUA	GGAAUAGGUUGGUCGGAAAGU	Chr_03	-	37729159	37729365	UUGGGGUUUGGGGAGCUUUUGGAAUAGGUUGGUCGGAAAGUAAUUAUAUAACUAAGCUAGCUUUUUCAUCAUAUAUAUCCAUCGAUGGAGUUAUUUUCUUCAAGUUGUUUUAGCUUGACAAGCUUGACUACUAAUUGAUAUGCAUGAUGAGAAAGAUCCAUCUACUUUCCGAUACCAUCUAUUCCUAAGGUUUCCCAUGCCCCAUCC	(.(((((.(((((((((((.(((((((((.((((((((((((.........(((...)))((((((((((((.((((((.((...((((((((..((..((((((((...))))))))..))..))))).))))).)))))).)))))))))))).......))))))))))..))))))))))).))))))))))).)))))))))
Aquilegia coerulea	aco-miR2118e	UUUCCGGUCCCACCUAUUCCUC	GGAAUAGGUUGGUCGGAAAUG	Chr_03	+	38462759	38462876	CGGAGCUAUGGGGAGCUUUGGGAAUAGGUUGGUCGGAAAUGAAGUCGAUUACUUGUCUUUAUAAAGAUCGAUCUUAUUUCCGGUCCCACCUAUUCCUCAGGUUUCCCAUUGUUCAUCU	..((((.(((((((((((.((((((((((.((((((((((((.(((((((..((((....)))).))))))).)))))))))).)).)))))))))).))))))))))).)))).)))
Aquilegia coerulea	aco-miR2118f	UUUCCGAUACCACCCAUUCCUA	GGAAUGGGUUGGUCGGAAGGA	Chr_03	-	38529717	38529846	UGGAGCUGUGGGAAGCUCUGGGAAUGGGUUGGUCGGAAGGAAAGUUUCUUCCCGUGUCUUUUACUUGAUGUGUGGAAGAUAUACUUACUUUCCGAUACCACCCAUUCCUAUGGUUUCCCAUGGUUCAUCU	..(((((((((((((((.(((((((((((.((((((((((.((((.((((((((((((........)))))).))))))...)))).))))))))..))))))))))))).)))))))))))))))..))
Aquilegia coerulea	aco-miR2118g	UUUCCGAUACCACCUAUGCUGA	AGAAUAGGUUGAUCGGAAAGA	Chr_03	-	38531720	38531875	UUGGUGUUUGGGGAGCUUUUAGAAUAGGUUGAUCGGAAAGAAAUUAAGGUUUUUCAUCAAUGGCUUCUAAUCAAGUUGUCUUGAUGACUUGAUAUGAUGAGAAAAAUUAUCUACUUUCCGAUACCACCUAUGCUGAAGGUUUCCCAUGGCCCAUCC	(.(((...((((((((((((((.((((((.((((((((((....(((..((((((((((..........((((((((((....)))))))))).))))))))))..)))....))))))))).).)))))).))))))))))))))..))).))))
Aquilegia coerulea	aco-miR2118h	UUUCCGAUACUACCCAUUCUCA	AGAAUGGGUUGGUCGGAAUGA	Chr_03	-	38531952	38532097	AAAGGGUUGUAGUUGUGGGGAGCUUUAAGAAUGGGUUGGUCGGAAUGAAUGGUAAUAGUUUCUUCUUUUUGAUGUAAAGAAGAUCUACUUAAUUAUUUACUUUCCGAUACUACCCAUUCUCAAGGUUUCCUAUGGUUCAUUCCUUU	((((((.((.((((((((((((((((.(((((((((..((((((((((((((((((((..((((((((.......)))))))).))).)).))))))))..)))))))...))))))))).)))))))))))))))))).))))))
Aquilegia coerulea	aco-miR2118i	UUUCCGAUACCACCCAUUCCUA	GGAAUGGGUUGGUCGGAAGGA	Chr_05	+	11495977	11496102	UGGAGCUGUGAGAAGCUCUGGGAAUGGGUUGGUCGGAAGGAAAGUUUCUUCCCAUGUCUUUUACUUGAUGUGAGGUAUACUUACUUUCCGAUACCACCCAUUCCUAUGGUUUCCCAUGGUUCAUCU	..((((((((.((((((.(((((((((((.((((((((((.((((.....((((((((........)))))).))...)))).))))))))..))))))))))))).)))))).))))))))..))
Linum usitatissimum	lusv2-miR2118a	UCUUUCCGAUGCCUUCCAUUCC	AAUGGUGGGUUCGGAAAGAAA	chr1	+	13545978	13546088	GUGUGUGUGGGAGUCAAUGGAAUGGUGGGUUCGGAAAGAAAAUAAAAGAAUUAGUGUUGAUUCAUUCGUUUCUUUCCGAUGCCUUCCAUUCCAUUGAUUUUCAUCACUAAGC	..(((.(((((((((((((((((((.(((((((((((((((......((((((....)))))).....))))))))))).)))).))))))))))))))))))))))..(((
Linum usitatissimum	lusv2-miR2118b	UCUUUCCGAUGCCUUCCAUUCC	AAUGGAUGGCUCGGAAAGAAA	chr1	+	13546165	13546244	GCGUAUGUGGGAUUCGACGGAAUGGAUGGCUCGGAAAGAAAACAAAAGAAUCAAAUACUAUUAAUUGGUUUUCUUUCCGAUGCCUUCCAUUCCAUUGAUUUUUAUCAAUAAGC	((.(((((((((.((((.((((((((.((((((((((((((((.....(((........))).....))))))))))))).))).)))))))).)))).))))))..))).))
Linum usitatissimum	lusv2-miR2118c	AAUGGUGGGCUCGGAAAGAAA	UCUUUCCGAUGCCUUCCAUUCC	chr1	+	13854152	13854407	UAAUUCCUCUGUAUUGAUUUUCUUUCCGAUGCCUUCCAUUCCAUUGGAUUUUCAUCAAUAAGCCUAUUGCAUUAGAUCUAGAAAGAACUAUUAGAUCAAAUGGUGUGUUGGGAUUCAGCGGAAUGGUGGGCUCGGAAAGAAAACAAAAUAACGAAUUACGAC	))))))...(((.(((.((((((((((((.((((.(((((((.(((((((....((((((.(((......(((.(((((((.........))))))).)))))).))))))))))))).))))))).))))))))))))))))))).)))(((((((.....
Linum usitatissimum	lusv2-miR2118d	AAUGGUGGGCUCGGAAAGAAA	UCUUUCCGAUGUCUUCCAUUCC	chr1	-	13858855	13859076	GCGCGGGUGGGAUUCGGCGGAAUGGUGGGCUCGGAAAGAAAACAAAAAAACCAAAUACUACUAAUUGGUCUCAUAUUGGUUUUCUUUCCGAUGUCUUCCAUUCCAUUGAUUUCUAUCGAAAAAG	)).).(((((((.((((.(((((((.(((((((((((((((((......(((((.((....)).))))).........))))))))))))).)))).))))))).)))).))))))).....))
Linum usitatissimum	lusv2-miR2118e	UCUUUCCGAUGCCUUCCAUUCC	AAUGGUGGGCUUGGAAAGAAA	chr1	-	13859472	13859683	CGGAAAGAGAAUAAAAGAUUCAGCGUUGAUUCGUCAUCUGUAUUCGUUUUCUUUCCGAUGCCUUCCAUUCCAGUGAUUUCCAUCCAUCAUUAAGCCUAUUGCAUUAGUUGAGAAAGGGCUAUGAGAUCGAGGUGUGGGUGGGAUUCGGCGGAAUGGUGGGCUUGGAAAGAAAACAAAAGAAUCAGUGUUGUUUCAUUCGUUUUCUUUCCG	((((((((((((.((.((..((((((((((((.............(((((((((((((.((((.(((((((..(((.((((((((((......(((((((.(((.((((.......))))))).)))..)))))))))))))).)))..))))))).)))))))))))))))))....))))))))))))..)).)).))))))))))))
Linum usitatissimum	lusv2-miR2118f	UCUUUCUGAUACCUUCCAUUCC	AAUGGAUGGAUUGGAAAGGAA	chr2	+	19892308	19892582	CCCGGAGUGGGAUUCGUCGGAAUGGAUGGAUUGGAAAGGAAGCAGAUGAACAAUUCGAAUCGUAGCUCCUUACGUUUUGAAUUUGUUUUUGUUAUUUCUUUCUGAUACCUUCCAUUCCAUUGACACCAUUCUGUUUAA	..((((((((..((.((.((((((((.(((((((((((((((((((..(((((((((((.(((((....))))).)))))).))))))))))..)))))))))))).)).)))))))))).))..)))))))).....
Linum usitatissimum	lusv2-miR2118g	UCUUUCCGAUGCCUUCCAUUCC	AAUGGCGGGCUCGGAAAGAAA	chr8	-	19097062	19097300	UUUGGAGCGGGAUUCAUAGGAAUGGCGGGCUCGGAAAGAAAAAAAUGAAGAACAAGUCAUGUUAUAUUAUCUUAUUUUGUUUUGAUGUUGUUUCUUUCCGAUGCCUUCCAUUCCAUUGGUUUUCACUGGUUAAC	((...((.((((.(((..(((((((.(((((((((((((((.......((((((((...................)))))))).......))))))))))).)))).)))))))..))).)))).))....)))
Linum usitatissimum	lusv2-miR2118h	UCUUUCCGAUGCCUUCCAUUCC	GAUGGAGGGCUCGGAAAGAAA	chr9	+	21294643	21294919	GUGGGGAUUUAGCGGGAUGGAGGGCUCGGAAAGAAAAACGAAAAAACAAUGUUGUGUUUUGAGAUUUCGUUUGUUUUCUUUCCGAUGCCUUCCAUUCCAUUGAUUUCCCACCAUCCGU	(((((((.((((.(((((((((((((((((((((((((((((((((((......))))).....))))))...)))))))))))).)))))))))))).)))).)))))))....(((
Linum usitatissimum	lusv2-miR2118i	UCUUUCCGAUGCCUUCCAUUCC	AAUGGCGGGCUCGGAAAGAAA	chr9	+	21295029	21295302	UUGGAGUGGAGAUUCAGCGGAAUGGCGGGCUCGGAAAGAAAAAUGAGAAAGACGAAAUCUUGUUUUGAUUUUGUGUUUUUUUUUCUUUCCGAUGCCUUCCAUUCCAUUGAUUUUCCAUCAUUAAU	((((((((((((.((((.(((((((.(((((((((((((((...((((((.((((((((.......)))))))).))))))))))))))))).)))).))))))).)))).))))))........
Linum usitatissimum	lusv2-miR2118j	AAUGGCGGGCUCGGAAAGAGA	UCUUUCCGAUGCCUUCCAUUUC	chr9	-	21320450	21320613	UUGGAGUGGGGAUUCGACGAAAUGGCGGGCUCGGAAAGAGAAACAAAAGAAAUAAUUUUUUUUCAUUUUCUUUCCGAUGCCUUCCAUUUCAUUGAUUUACCUAUCGAUAU	((.((..((..(.((((.(((((((.((((((((((((((((..((((((((...))))))))..)))))))))))).)))).))))))).)))).)..))..)).)...
