# Supplementary material for: Pre-meiotic 21-nucleotide reproductive phasiRNAs emerged in seed plants and diversified in flowering plants
Source: Nat Commun. 2021 Aug 16;12:4941. doi: 10.1038/s41467-021-25128-y (PMC8368212; doi:10.1038/s41467-021-25128-y)
Supplement: Supplementary file 6 — Supplementary Data 3 [file 41467_2021_25128_MOESM6_ESM.xlsx]

## Sheet: Supplementary Data 3
Supplementary Data 3. PARE validation of miR11308 and miR2118/482 triggered 21-nt reproductive phasiRNAs in wild strawberry.
Supplementary Data S1	PHAS_Loci_coordinates	Target_250bp_padded	miRname	strand	miRseq	tarSeq	Score	Mismatch	CIGAR	cleavagePosition	PAREAbundance	10-nt window abundance	PARE reads/window abundance	category	p.value	corrected.p.value	PARE.lib_stage6	PARE.lib_stage7
21PHAS_11	chr1:19860645-19860896	1:19860395-19861146	miR11308a	c	TAATTCAATCCTAGTGTTCAAT	ATTAAGTTAGGATCACAAGTTA	0	0	22M	19860895	12	12	1	1	0.001396	0.0014	12	0
21PHAS_90	chr7:1815508-1815758	7:1815258-1816008	miR11308b	c	TAATTCAATCCTAATGTTCAAT	ATTAAGTTAGGATAACAAGTTA	1	13A8	22M	1815757	5	5	1	2	0.002598	0.0026	5	3
21PHAS_65	chr6:3576923-3577608	6:3576673-3577858	miR11308c	c	TAATTCGATCCTACTGTTCAAT	ATTAAGCTAGGATCACAAGTTA	1	13C8	22M	3577585	3	4	0.75	3	0.01568	0.0209	3	0
21PHAS_67	chr6:3597124-3597416	6:3596874-3597666	miR11308c	c	TAATTCGATCCTACTGTTCAAT	ATTAAGCTAGGATCACAAGTTA	1	13C8	22M	3597415	9	9	1	1	0.004182	0.0042	9	0
21PHAS_68	chr6:3598616-3599742	6:3598366-3599992	miR11308c	c	TAATTCGATCCTACTGTTCAAT	ATTAAGCTAGGATCACAAGTTA	1	13C8	22M	3598980	11	11	1	1	0.004182	0.0042	11	0
21PHAS_72	chr6:7490070-7490384	6:7489820-7490634	miR11308c	c	TAATTCGATCCTACTGTTCAAT	ATTAAGCTAGGATAGCAAGTTA	2.5	13A0G7	22M	7490404	7	7	1	1	0.004182	0.0042	7	4
21PHAS_6	chr1:13597726-13614806	1:13597476-13615056	miR482a	c	CCGTACCCTCCTTAACCTTTCT	GGGATGGGAGGGATTGGAAAGA	1.5	2G8G10	22M	13598603	30	32	0.938	0	0.00164	0.0017	30	21
21PHAS_30	chr3:30285321-30285550	3:30285071-30285800	miR482a_1	c	TGACCGTACCCTCCTTAACCTT	TACGGCATGGGAGGCGTTGGCA	6.5	0T0A0C11C0G4C1	22M	30285423	3	3	1	3	0.010481	0.0105	3	0
21PHAS_4	chr1:13528950-13531725	1:13528700-13531975	miR482c	c	CCCTACCCTCCTTATCCTTTCT	GGGATAGGAGGGATCGGAAAGA	2.5	5A5G2C7	22M	13531351	66	66	1	0	0.002459	0.0025	66	40
21PHAS_21	chr3:2759307-2760471	3:2759057-2760721	miR482c	c	CCCTACCCTCCTTATCCTTTCT	GGAATGGGAGGAATAGGAAAGA	1	2A19	22M	2760322	114	116	0.983	0	0.00041	0.0004	114	69
21PHAS_100	chr8:7892660-7893298	8:7892410-7893548	miR482c	c	CCCTACCCTCCTTATCCTTTCT	GGGATGGGAGGTATTGGAAAGA	2	11T2T7	22M	7893247	3	5	0.6	3	0.010481	0.0175	3	0
21PHAS_7	chr1:13622188-13630316	1:13621938-13630566	miR482c_2	c	TCCCTACCCTCCTTATCCTTTC	AGGGTTAGGAGGAAGGAGAAAG	5.5	4T1A7G0G0A5	22M	13627899	8	8	1	1	0.006142	0.0061	10	8
21PHAS_20	chr3:2441792-2442896	3:2441542-2443146	miR482c_3	c	CCTACCCTCCTTATCCTTTCTT	GGATGGGAAGAATTGGAAAGAA	2	8A4T8	22M	2442655	40	40	1	0	0.00082	0.0008	40	14
21PHAS_85	chr6:34367883-34368961	6:34367633-34369211	miR482c_3	c	CCTACCCTCCTTATCCTTTCTT	GGATGGGAGGGATTGGAAAGAA	1.5	10G2T8	22M	34368062	3	4	0.75	3	0.007871	0.0105	3	2
21PHAS_18	chr2:20069401-20069546	2:20069151-20069796	miR482c_4	c	CTACCCTCCTTATCCTTTCTTT	GATGGGTGGAATCGGAAAGAAA	2	6T5C9	22M	20069546	17	19	0.895	0	0.000433	0.0005	12	17
21PHAS_41	chr4:25761752-25762781	4:25761502-25763031	miR11308a	w	TAATTCAATCCTAGTGTTCAAT	ATTAAGTTAGTATCACAAGTTA	1	10T11	22M	25761794	14	15	0.933	1	0.015028	0.0161	14	0
21PHAS_45	chr5:9658756-9659820	5:9658506-9660070	miR11308a	w	TAATTCAATCCTAGTGTTCAAT	ATTAAGTTAGGATCACAAGTTA	0	0	22M	9658780	5	5	1	2	0.011999	0.012	5	0
21PHAS_61	chr6:3446776-3447323	6:3446526-3447573	miR11308a	w	TAATTCAATCCTAGTGTTCAAT	ATTAAGCTAGGATCACAAGTTA	1	6C15	22M	3446776	21	23	0.913	0	0.012857	0.0141	21	0
21PHAS_62	chr6:3448472-3449455	6:3448222-3449705	miR11308a	w	TAATTCAATCCTAGTGTTCAAT	ATTAAGCTAGGATCACAAGTTA	1	6C15	22M	3448684	8	8	1	1	0.015028	0.015	8	0
21PHAS_5	chr1:13541817-13542894	1:13541567-13543144	miR482a	w	CCGTACCCTCCTTAACCTTTCT	GGGATAGGAGGGATCGGAAAGA	3.5	2G2A5G2C7	22M	13542178	15	15	1	0	0.055561	0.0556	26	15
21PHAS_7	chr1:13622188-13630316	1:13621938-13630566	miR482a	w	CCGTACCCTCCTTAACCTTTCT	GGGATAGGAGGAATTGGAAAGA	2	2G2A16	22M	13628721	35	36	0.972	0	0.010299	0.0106	35	8
21PHAS_14	chr1:20045079-20045287	1:20044829-20045537	miR482a	w	CCGTACCCTCCTTAACCTTTCT	GGAATTGGAGGTATTGGCAAGA	4	2A2T5T5C4	22M	20045079	3	3	1	3	0.129238	0.1292	3	0
21PHAS_38	chr3:31359090-31362925	3:31358840-31363175	miR482a	w	CCGTACCCTCCTTAACCTTTCT	GGCATGGGAGGCGTTGGGAAGA	3	11C0G4G4	22M	31360343	4	5	0.8	3	0.129238	0.1615	4	0
21PHAS_54	chr6:2423890-2425125	6:2423640-2425375	miR482a	w	CCGTACCCTCCTTAACCTTTCT	GGAATGGGAGGAATAGGAAAGA	2	2A11A7	22M	2424256	43	44	0.977	0	0.010299	0.0105	43	7
21PHAS_56	chr6:2437667-2437896	6:2437417-2438146	miR482a	w	CCGTACCCTCCTTAACCTTTCT	GGAATGGGAGGACTAGGAAAGA	3	2A9C1A7	22M	2437793	13	13	1	1	0.026887	0.0269	13	1
21PHAS_57	chr6:2445158-2446219	6:2444908-2446469	miR482a	w	CCGTACCCTCCTTAACCTTTCT	GGAATGGGAGGAATAGGAAAGA	2	2A11A7	22M	2445283	5	5	1	2	0.029058	0.0291	7	5
21PHAS_58	chr6:2446705-2446934	6:2446455-2447184	miR482a	w	CCGTACCCTCCTTAACCTTTCT	GGGATGGTAGGACTAGGAAAGA	4	2G4T4C1A7	22M	2446684	16	16	1	0	0.023023	0.023	16	3
21PHAS_59	chr6:2448344-2448615	6:2448094-2448865	miR482a	w	CCGTACCCTCCTTAACCTTTCT	GGAATGGAAGGTCTTGGCAAGA	5.5	2A4A3T0C4C4	22M	2448344	4	4	1	3	0.129238	0.1292	4	0
21PHAS_93	chr7:17014813-17015042	7:17014563-17015292	miR482a	w	CCGTACCCTCCTTAACCTTTCT	GGAATTGGAGGTATTGGCAAGA	4	2A2T5T5C4	22M	17014792	30	33	0.909	0	0.023023	0.0253	30	4
