# Supplementary material for: Pre-meiotic 21-nucleotide reproductive phasiRNAs emerged in seed plants and diversified in flowering plants
Source: Nat Commun. 2021 Aug 16;12:4941. doi: 10.1038/s41467-021-25128-y (PMC8368212; doi:10.1038/s41467-021-25128-y)
Supplement: Supplementary file 7 — Supplementary Data 4 [file 41467_2021_25128_MOESM7_ESM.xlsx]

## Sheet: Supplementary Data 4
Supplementary Data 4. miR2118/482 and miR11308 triggered 21-nt phasiRNAs in rose.
													phasiRNA abundances
Name	miRname	Target	Strand	BindSite	miRseq	TarSeq	Score	Mismatch	CIGAR	Cleavage site	PHAS_length	PHAS_loci_coordinates	Leaf	Root	Petal	Pollen	Stamen	Bst_1_anth	Bst_2_anth	Bst_3_anth	Bst_4_anth	Total abundance	Average vegetative	Average reproductive	Ratio Rep/veg.	Coding annotation	CPC score	UniRef_ID	Annotation	pident	length	mismatch	gapopen	qstart	qend	sstart	send	evalue	bitscore
21PHAS_1	Rch-miR482a	1:16561708-16562416	w	31-52	TCTTTCCCACACCTCCCATTCC	GGTATGGGTGGTGTTGGCAAGA	4	2T5T5T2C4	22M	16561750	208	1:16561958-16562166	171.654	166.954	43.9439	4.49873	25.3263	9.16439	15.3629	12.9438	6.99484	456.843	82.4755	11.1165	0.134785	coding	1.32709	UniRef90_Q3ZUU7	Putative TIR-NBS-LRR resistance protein (Fragment) n=1 Tax=Rosa hybrid cultivar TaxID=128735 RepID=Q3ZUU7_ROSHC	95.06	162	8	0	66	551	1	162	3e-73	280
21PHAS_10	Rch-miR2118a	1:41312833-41313436	w	174-195	TTTCCAATTCCACCCATACCTC	GTGGAATTGGTGGAATAGGAAA	4	1T2A2T8A5	22M	41313018	103	1:41313083-41313186	40.8827	14.1714	85.7761	170.23	68.3124	53.6561	64.2246	33.5659	42.3681	573.187	75.8744	48.4537	0.638603	coding	1.71044	UniRef90_UPI00046DCF72	TMV resistance protein N-like n=1 Tax=Prunus mume TaxID=102107 RepID=UPI00046DCF72	66.88	160	53	0	71	550	237	396	4e-53	213
21PHAS_11	Rch-miR2118a	1:41313002-41313902	w	5-26	TTTCCAATTCCACCCATACCTC	GTGGAATTGGTGGAATAGGAAA	4	1T2A2T8A5	22M	41313018	400	1:41313252-41313652	219.243	52.1298	302.401	476.587	224.69	95.5242	88.9095	121.203	82.2716	1662.96	255.01	96.977	0.380287	coding	1.71044	UniRef90_UPI00046DCF72	TMV resistance protein N-like n=1 Tax=Prunus mume TaxID=102107 RepID=UPI00046DCF72	66.88	160	53	0	71	550	237	396	4e-53	213
21PHAS_12	Rch-miR2118a	1:42324016-42324745	c	111-132	TTTCCAATTCCACCCATACCTC	GGGGTATGGGTGGCATCGGCAA	3.5	1G11C2C2C2	22M	42324623	229	1:42324266-42324495	131.611	51.6259	575.095	326.963	241.82	10.6019	17.8956	15.2982	11.9241	1382.83	265.423	13.93	0.0524821	coding	2.11523	UniRef90_K4EY35	Putative NBS-LRR disease resistance protein (Fragment) n=1 Tax=Rubus glaucus TaxID=190226 RepID=K4EY35_9ROSA	63.16	171	61	1	44	550	1	171	3e-44	183
21PHAS_13	Rch-miR482a	1:46878456-46879059	w	7-28	TCTTTCCCACACCTCCCATTCC	GGAATGGGAGGCGTTGGCAAGA	3	11C2T2C4	22M	46878474	103	1:46878706-46878809	70.0804	75.8477	136.612	38.7215	58.6404	0.718745	2.53279	2.87985	4.11358	390.147	75.9805	2.56124	0.0337092	coding	1.68709	UniRef90_UPI0005C9D633	disease resistance protein At4g27190 isoform X1 n=1 Tax=Fragaria vesca subsp. vesca TaxID=101020 RepID=UPI0005C9D633	92.35	183	14	0	3	551	213	395	2e-91	340
21PHAS_15	Rch-miR482b	1:56386824-56387490	w	112-133	TCTTACCCACACCTCCTATTCC	GGGATGGGTGGGGTGGGTAAGA	3	2G2G2T2G10	22M	56386947	166	1:56387074-56387240	30.2671	12.7978	63.2215	43.0193	36.2574	6.28941	8.66151	0.71218	3.91402	205.14	37.1126	4.89428	0.131877	coding	2.90246	UniRef90_J7FWP5	TIR-NBS-LRR n=1 Tax=Rosa rugosa TaxID=74645 RepID=J7FWP5_ROSRU	85.79	183	26	0	3	551	212	394	7e-83	311
21PHAS_16	Rch-miR2118a	1:63248229-63248811	w	6-27	TTTCCAATTCCACCCATACCTC	GGGGTATGGGTGGTATAGGGAA	3	1G11T2A2G2	22M	63248246	82	1:63248479-63248561	67.0684	50.3212	75.0085	54.3465	29.216	32.4171	28.5213	54.3473	27.3282	418.575	55.1921	35.6535	0.645988	coding	1.74499	UniRef90_UPI0005CA9BDB	TMV resistance protein N-like isoform X2 n=1 Tax=Fragaria vesca subsp. vesca TaxID=101020 RepID=UPI0005CA9BDB	91.62	179	15	0	14	550	216	394	4e-84	316
21PHAS_17	Rch-miR482b	1:67241399-67242065	c	113-134	TCTTACCCACACCTCCTATTCC	GGGATGGGTGGTATCGGTAAGA	4	2G2G2T3A1C7	22M	67241941	166	1:67241649-67241815	34.8097	55.7469	64.0122	27.3541	33.1057	7.25948	7.272	3.62316	8.44421	241.627	43.0057	6.64971	0.154624	coding	2.84152	UniRef90_J7FY74	TIR-NBS-LRR n=1 Tax=Rosa rugosa TaxID=74645 RepID=J7FY74_ROSRU	91.8	183	15	0	3	551	161	343	1e-91	341
21PHAS_18	Rch-miR482b	2:689036-689639	w	134-155	TCTTACCCACACCTCCTATTCC	GGAATTGGAGGCGTGGGTAAAA	3	5T5C8A1	22M	689181	103	2:689286-689389	417.446	64.8585	273.906	54.668	344.897	5.17527	5.31182	6.44075	5.14635	1177.85	231.155	5.51855	0.0238738	coding	1.1419	UniRef90_UPI0007ECD920	disease resistance protein At4g27190-like n=1 Tax=Malus domestica TaxID=3750 RepID=UPI0007ECD920	60.33	184	67	4	3	551	171	349	3e-42	177
21PHAS_2	Rch-miR2118a	1:17876459-17877441	c	27-48	TTTCCAATTCCACCCATACCTC	TGGGTATGGGTGGGATCGGAAA	4	0T0G11G2C5	22M	17877403	482	1:17876709-17877191	187.602	220.527	866.546	329.212	245.388	85.3897	104.261	134.578	83.5039	2257.01	369.855	101.933	0.275603	coding	2.21157	UniRef90_UPI0005CACD22	putative disease resistance RPP13-like protein 1 n=1 Tax=Fragaria vesca subsp. vesca TaxID=101020 RepID=UPI0005CACD22	77.3	185	40	1	2	550	349	533	6e-67	259
21PHAS_20	Rch-miR482a	2:12566068-12566902	c	114-135	TCTTTCCCACACCTCCCATTCC	GGAATGGGAGGATTGGGGAAGA	3	11A0T4G4	22M	12566777	334	2:12566318-12566652	8418.95	11508.1	7840.7	2461.1	3355.71	158.525	246.544	360.704	219.347	34569.7	6716.92	246.28	0.0366656	coding	1.68695	UniRef90_UPI0005C9D1B1	LOW QUALITY PROTEIN: disease resistance RPP13-like protein 4 n=1 Tax=Fragaria vesca subsp. vesca TaxID=101020 RepID=UPI0005C9D1B1	91.26	183	16	0	3	551	177	359	2e-92	343
21PHAS_21	Rch-miR482b	2:24868575-24869178	c	219-240	TCTTACCCACACCTCCTATTCC	GGAATTGCTGGTGCGGGTAAGA	4	5T1C0T4C8	22M	24868948	103	2:24868825-24868928	2.27126	293.924	1.73216	0	728.352	12.2194	11.6848	20.3768	12.3407	1082.9	205.256	14.1555	0.068965	coding	1.30584	UniRef90_UPI0007ED38A2	uncharacterized protein LOC103428056 isoform X2 n=2 Tax=Malus domestica TaxID=3750 RepID=UPI0007ED38A2	59.07	193	69	2	3	551	175	367	5e-37	159
21PHAS_22	Rch-miR482a	2:51773657-51776751	w	1136-1157	TCTTTCCCACACCTCCCATTCC	GGGATGGGGGGTATGGGAAAAA	3	2G5G3A7A1	22M	51774804	2594	2:51773907-51776501	2264.58	552.398	2196.17	488.517	351.017	70.4754	115.064	163.509	121.107	6322.84	1170.54	117.539	0.100415	coding	1.75481	UniRef90_UPI0002C3294D	putative disease resistance protein RGA3 n=1 Tax=Fragaria vesca subsp. vesca TaxID=101020 RepID=UPI0002C3294D	84.7	183	28	0	3	551	202	384	3e-78	296
21PHAS_23	Rch-miR482a	2:52106828-52108507	c	555-576	TCTTTCCCACACCTCCCATTCC	GGGATGGGGGGTATGGGAAAAA	3	2G5G3A7A1	22M	52107941	1179	2:52107078-52108257	775.501	382.203	578.528	252.171	91.3292	38.0222	57.361	40.2556	51.5931	2266.96	415.947	46.808	0.112534	coding	1.89314	UniRef90_UPI0002C3294D	putative disease resistance protein RGA3 n=1 Tax=Fragaria vesca subsp. vesca TaxID=101020 RepID=UPI0002C3294D	84.7	183	28	0	3	551	202	384	7e-78	295
21PHAS_25	Rch-miR2118a	3:2586688-2587270	w	152-173	TTTCCAATTCCACCCATACCTC	GGGGTATGGGTGGCATCGGCAA	3.5	1G11C2C2C2	22M	2586851	82	3:2586938-2587020	6.30361	5.71205	25.9825	0	173.707	1.07812	0.816902	1.45549	1.44937	216.505	42.3411	1.19997	0.0283405	coding	1.10219	UniRef90_UPI0005CAAC7F	TMV resistance protein N-like n=1 Tax=Fragaria vesca subsp. vesca TaxID=101020 RepID=UPI0005CAAC7F	62.7	185	66	2	2	547	205	389	5e-53	213
21PHAS_26	Rch-miR482a	3:4940148-4941033	c	271-292	TCTTTCCCACACCTCCCATTCC	GGAATGGAAGGTGTGGGAAAGA	1	7A14	22M	4940751	385	3:4940398-4940783	1544.07	1567.19	3778.68	2681.5	2749.26	187.778	191.034	247.025	119.241	13065.8	2464.14	186.269	0.0755921	noncoding	-1.40344	NA	NA	NA	NA	NA	NA	NA	NA	NA	NA	NA	NA
21PHAS_3	Rch-miR2118a	1:28458279-28459156	c	238-259	TTTCCAATTCCACCCATACCTC	TGGGTATGGGTGGAATCGGAAA	3.5	0T0G14C5	22M	28458907	377	1:28458529-28458906	480.095	281.619	1096.82	222.407	316.531	88.6233	128.856	212.186	146.17	2973.31	479.494	143.959	0.300231	coding	2.3212	UniRef90_UPI0005CACD22	putative disease resistance RPP13-like protein 1 n=1 Tax=Fragaria vesca subsp. vesca TaxID=101020 RepID=UPI0005CACD22	74.59	185	45	1	2	550	349	533	1e-63	248
21PHAS_31	Rch-miR2118a	3:12001534-12002473	c	196-217	TTTCCAATTCCACCCATACCTC	CAGGAATGGGTGGCATAGGAAA	4	0C3A8C2A5	22M	12002266	439	3:12001784-12002223	120.764	240.113	57.536	109.135	112.766	4.31247	11.8529	16.1037	14.5884	687.172	128.063	11.7144	0.0914736	coding	2.87954	UniRef90_UPI0005CA2ED9	TMV resistance protein N-like isoform X1 n=2 Tax=Fragaria vesca subsp. vesca TaxID=101020 RepID=UPI0005CA2ED9	66.48	179	53	2	14	550	221	392	4e-52	209
21PHAS_32	Rch-miR482a	3:12780661-12781453	w	528-549	TCTTTCCCACACCTCCCATTCC	GGAATGGGAGGACTTGGGAAGA	4	11A0C1T2G4	22M	12781200	292	3:12780911-12781203	86.0038	44.8266	98.6554	43.0997	41.3018	2.58764	4.49492	9.38285	1.84849	332.201	62.7774	4.57848	0.0729318	coding	2.08641	UniRef90_UPI0002C36A60	putative disease resistance protein RGA3 n=1 Tax=Fragaria vesca subsp. vesca TaxID=101020 RepID=UPI0002C36A60	79.23	183	38	0	3	551	192	374	3e-80	303
21PHAS_33	Rch-miR482a	3:14804515-14805202	c	240-261	TCTTTCCCACACCTCCCATTCC	GGAATGGGAGGTATCGGAAAGA	2	12A1C7	22M	14804951	187	3:14804765-14804952	67.8092	26.7517	50.7582	22.6142	17.1302	2.91099	11.7708	11.6439	1.84849	213.238	37.0127	7.04356	0.190301	coding	1.59918	UniRef90_UPI0005C9FE70	probable disease resistance protein At4g27220 isoform X1 n=2 Tax=Fragaria vesca subsp. vesca TaxID=101020 RepID=UPI0005C9FE70	71.58	183	52	0	3	551	216	398	7e-68	262
21PHAS_34	Rch-miR482a	3:19147912-19148747	w	176-197	TCTTTCCCACACCTCCCATTCC	GGAATGGGGGGCGTTGGAAAGA	2.5	8G2C2T7	22M	19148099	335	3:19148162-19148497	722.389	443.445	873.745	565.196	634.113	160.645	185.476	284.093	155.266	4024.37	647.778	196.37	0.303144	coding	1.78039	UniRef90_UPI0005C9FE70	probable disease resistance protein At4g27220 isoform X1 n=2 Tax=Fragaria vesca subsp. vesca TaxID=101020 RepID=UPI0005C9FE70	72.68	183	50	0	3	551	216	398	6e-69	265
21PHAS_35	Rch-miR482a	3:19181275-19181983	w	155-176	TCTTTCCCACACCTCCCATTCC	GGCATGGGGGGCGTTGGAAAGA	3.5	2C5G2C2T7	22M	19181441	208	3:19181525-19181733	198.169	77.004	383.251	319.974	274.604	93.7281	83.2654	102.561	55.7416	1588.3	250.6	83.8242	0.334493	coding	1.86974	UniRef90_UPI0005C9FE70	probable disease resistance protein At4g27220 isoform X1 n=2 Tax=Fragaria vesca subsp. vesca TaxID=101020 RepID=UPI0005C9FE70	64.48	183	65	0	3	551	216	398	5e-58	229
21PHAS_36	Rch-miR482a	3:19209851-19210674	w	155-176	TCTTTCCCACACCTCCCATTCC	GGCATGGGGGGCGTTGGAAAGA	3.5	2C5G2C2T7	22M	19210017	323	3:19210101-19210424	709.016	320.814	578.569	456.543	530.698	129.701	165.96	202.617	104.671	3198.59	519.128	150.737	0.290366	coding	1.36053	UniRef90_UPI0007EDF7E4	disease resistance protein At4g27190-like n=1 Tax=Malus domestica TaxID=3750 RepID=UPI0007EDF7E4	62.3	183	68	1	3	551	8	189	8e-55	218
21PHAS_37	Rch-miR482a	3:19247341-19248284	w	218-239	TCTTTCCCACACCTCCCATTCC	GGAATGGGGGGCGTTGGAAAGA	2.5	8G2C2T7	22M	19247570	443	3:19247591-19248034	200.44	132.533	342.433	177.219	158.791	36.5135	46.0846	66.4855	33.5073	1194.01	202.283	45.6477	0.225663	coding	1.64904	UniRef90_UPI0005C9FE70	probable disease resistance protein At4g27220 isoform X1 n=2 Tax=Fragaria vesca subsp. vesca TaxID=101020 RepID=UPI0005C9FE70	69.95	183	54	1	3	551	216	397	1e-63	248
21PHAS_38	rch-miR482a	3:19256925-19259390	w	769-790	TCTTTCCCACACCTCCCATTCC	GGAATGGGGGGTGTTGGAAAGA	1.5	8G5T7	22M	19257705	1965	3:19257175-19259140	943.015	910.035	1381.52	649.066	909.56	235.467	359.126	578.149	325.554	6291.49	958.639	374.574	0.390735	coding	1.43592	UniRef90_UPI0005C9FE70	probable disease resistance protein At4g27220 isoform X1 n=2 Tax=Fragaria vesca subsp. vesca TaxID=101020 RepID=UPI0005C9FE70	71.05	190	48	1	3	551	216	405	4e-68	263
21PHAS_39	rch-miR482a	3:19298205-19301550	w	427-448	TCTTTCCCACACCTCCCATTCC	GGAATGGGGGGCGTCGGAAAAA	3.5	8G2C2C5A1	22M	19298643	2845	3:19298455-19301300	6309.29	3940.3	8734.86	4298.2	6816.18	1479.26	2384.33	3587.48	1754.26	39304.2	6019.77	2301.34	0.382297	coding	1.71117	UniRef90_UPI0005C9FE70	probable disease resistance protein At4g27220 isoform X1 n=2 Tax=Fragaria vesca subsp. vesca TaxID=101020 RepID=UPI0005C9FE70	71.58	183	52	0	3	551	216	398	2e-66	257
21PHAS_4	rch-miR2118a	1:38358626-38359229	w	218-239	TTTCCAATTCCACCCATACCTC	TGGGTATGGGTGGGATTGGAAA	3	0T0G11G8	22M	38358855	103	1:38358876-38358979	97.154	22.4133	271.825	134.159	15.9754	10.9252	10.2132	11.5194	12.7399	586.925	108.306	11.3494	0.104791	coding	2.73269	UniRef90_UPI0005CACD22	putative disease resistance RPP13-like protein 1 n=1 Tax=Fragaria vesca subsp. vesca TaxID=101020 RepID=UPI0005CACD22	66.3	184	60	1	5	550	350	533	7e-62	242
21PHAS_40	rch-miR482a	3:19321111-19322334	w	176-197	TCTTTCCCACACCTCCCATTCC	GGAATGGGGGGCGTTGGAAAGA	2.5	8G2C2T7	22M	19321298	723	3:19321361-19322084	936.226	259.721	1426.82	643.964	1196.56	107.672	108.926	178.153	125.802	4983.84	892.658	130.138	0.145787	coding	1.73918	UniRef90_UPI0005C9FE70	probable disease resistance protein At4g27220 isoform X1 n=2 Tax=Fragaria vesca subsp. vesca TaxID=101020 RepID=UPI0005C9FE70	72.13	183	51	0	3	551	216	398	9e-68	261
21PHAS_41	rch-miR482a	3:19349918-19351141	w	176-197	TCTTTCCCACACCTCCCATTCC	GGAATGGGGGGCGTTGGAAAGA	2.5	8G2C2T7	22M	19350105	723	3:19350168-19350891	889.78	285.316	1464.32	632.195	1057.32	111.445	120.284	191.191	115.944	4867.79	865.785	134.716	0.1556	coding	1.73918	UniRef90_UPI0005C9FE70	probable disease resistance protein At4g27220 isoform X1 n=2 Tax=Fragaria vesca subsp. vesca TaxID=101020 RepID=UPI0005C9FE70	72.13	183	51	0	3	551	216	398	9e-68	261
21PHAS_42	rch-miR482a	3:19368235-19372479	w	1366-1387	TCTTTCCCACACCTCCCATTCC	GGAATGGGGGGCGTCGGGAAGA	3	8G2C2C2G4	22M	19369612	3744	3:19368485-19372229	3982.36	946.816	3490.34	1778.94	2023.42	797.94	953.644	1344.4	789.538	16107.4	2444.37	971.381	0.397395	coding	1.63608	UniRef90_UPI0005C9FE70	probable disease resistance protein At4g27220 isoform X1 n=2 Tax=Fragaria vesca subsp. vesca TaxID=101020 RepID=UPI0005C9FE70	65.57	183	62	1	3	551	216	397	3e-59	233
21PHAS_43	rch-miR482a	3:19380695-19384007	w	429-450	TCTTTCCCACACCTCCCATTCC	AGAATGGGGGGCGTTGGAAAGA	3.5	0A7G2C2T7	22M	19381135	2812	3:19380945-19383757	2741.74	1018.62	3384.49	1911.65	1827.44	362.977	536.424	851.43	554.161	13188.9	2176.79	576.248	0.264724	coding	1.56231	UniRef90_UPI0005C9FE70	probable disease resistance protein At4g27220 isoform X1 n=2 Tax=Fragaria vesca subsp. vesca TaxID=101020 RepID=UPI0005C9FE70	70.49	183	54	0	3	551	216	398	1e-64	251
21PHAS_44	rch-miR482a	3:19401499-19402165	w	168-189	TCTTTCCCACACCTCCCATTCC	GGAATGGGGGACGTTGGAAAGA	3.5	8G1A0C2T7	22M	19401678	166	3:19401749-19401915	262.529	162.902	573.331	315.716	358.467	57.6452	86.1988	77.3513	84.0502	1978.19	334.589	76.3114	0.228075	coding	0.995638	UniRef90_UPI0005C9FE70	probable disease resistance protein At4g27220 isoform X1 n=2 Tax=Fragaria vesca subsp. vesca TaxID=101020 RepID=UPI0005C9FE70	71.9	153	42	1	95	550	247	399	3e-62	213
21PHAS_46	rch-miR2118a	3:27419953-27420745	w	279-300	TTTCCAATTCCACCCATACCTC	GAGGGATTGGAGGAATAGGAAA	4	4G2T2A5A5	22M	27420243	292	3:27420203-27420495	15052.6	12356.2	36035.9	21178.9	15405	8817.54	8318.56	22833.7	8785.6	148784	20005.7	12188.9	0.609268	coding	0.590109	UniRef90_K4F351	Putative TIR-NBS-LRR disease resistance protein (Fragment) n=2 Tax=Rubus TaxID=23216 RepID=K4F351_9ROSA	63.04	138	44	3	65	478	7	137	1e-35	148
21PHAS_47	rch-miR2118a	3:28076146-28077022	w	90-111	TTTCCAATTCCACCCATACCTC	GGGGTATGGGTGGAGTGGGTAA	3	1G12G1G2T2	22M	28076247	376	3:28076396-28076772	209.756	145.48	159.318	95.3977	138.717	15.6691	26.9676	24.3698	18.3028	833.977	149.734	21.3273	0.142435	coding	2.85644	UniRef90_UPI0005C8DC78	TMV resistance protein N-like isoform X2 n=1 Tax=Fragaria vesca subsp. vesca TaxID=101020 RepID=UPI0005C8DC78	74.33	187	44	1	2	550	218	404	2e-73	280
21PHAS_48	rch-miR482b	3:28705436-28707117	w	432-453	TCTTACCCACACCTCCTATTCC	GGAATAGGGGGTGTGGGGAAGA	1.5	8G8G4	22M	28705879	1181	3:28705686-28706867	7897.62	9611.25	22570.4	14435.8	16319.9	1845.98	2019.96	2036.56	1296.86	78034.3	14167	1799.84	0.127045	noncoding	-1.03097	UniRef90_UPI0005CAEDE3	uncharacterized protein LOC101297685 n=1 Tax=Fragaria vesca subsp. vesca TaxID=101020 RepID=UPI0005CAEDE3	60	30	12	0	232	321	247	276	6e-07	40.8
21PHAS_49	rch-miR482b	3:28726977-28728594	w	477-498	TCTTACCCACACCTCCTATTCC	GGAATAGGTGGTGTGGGGAAGA	2	8T8G4	22M	28727465	1117	3:28727227-28728344	7869.37	20668.1	26838.2	25852.3	20521.5	2071.13	2557.72	3116.9	1540.26	111035	20349.9	2321.5	0.114079	noncoding	-0.88192	UniRef90_UPI0005C9577E	disease resistance protein At4g27190-like n=1 Tax=Fragaria vesca subsp. vesca TaxID=101020 RepID=UPI0005C9577E	68.57	35	11	0	27	131	13	47	2e-16	53.1
21PHAS_5	rch-miR2118a	1:38399806-38400514	w	218-239	TTTCCAATTCCACCCATACCTC	TGGGTATGGGTGGGATCGGAAA	4	0T0G11G2C5	22M	38400035	208	1:38400056-38400264	14.8785	25.5955	70.4518	36.1908	20.1777	0.718745	4.24867	3.59203	3.69698	179.551	33.4589	3.06411	0.0915783	coding	2.46156	UniRef90_UPI0005CACD22	putative disease resistance RPP13-like protein 1 n=1 Tax=Fragaria vesca subsp. vesca TaxID=101020 RepID=UPI0005CACD22	71.35	185	51	1	2	550	349	533	2e-70	270
21PHAS_50	rch-miR482a	3:29746490-29747577	w	218-239	TCTTTCCCACACCTCCCATTCC	GGAATGGGAGGGGTTGGGAAGA	2.5	11G2T2G4	22M	29746719	587	3:29746740-29747327	322.529	129.134	341.83	261.611	249.278	55.8131	41.4256	62.2124	48.3302	1512.16	260.876	51.9453	0.199119	coding	0.994483	UniRef90_UPI0005CA97C8	probable disease resistance protein At4g27220 n=1 Tax=Fragaria vesca subsp. vesca TaxID=101020 RepID=UPI0005CA97C8	66.12	183	62	0	3	551	67	249	8e-55	218
21PHAS_51	rch-miR482a	3:36338996-36341464	w	388-409	TCTTTCCCACACCTCCCATTCC	GGAATGGGGGGCGTTGGAAAGA	2.5	8G2C2T7	22M	36339395	1968	3:36339246-36341214	1400.03	591.81	2342.85	1294.4	1480.73	304.11	471.21	631.582	323.037	8839.76	1421.96	432.485	0.304146	coding	1.48211	UniRef90_UPI0005C9FE70	probable disease resistance protein At4g27220 isoform X1 n=2 Tax=Fragaria vesca subsp. vesca TaxID=101020 RepID=UPI0005C9FE70	72.68	183	49	1	3	551	216	397	9e-60	235
21PHAS_52	rch-miR482a	3:37386313-37387021	w	5-26	TCTTTCCCACACCTCCCATTCC	GGAATGGCAGGCTTGGGGAAGA	4	7C3C0T4G4	22M	37386329	208	3:37386563-37386771	862.613	2.96475	1026.87	54.2661	46.0336	2.19225	2.94124	0.743307	6.16163	2004.78	398.549	3.00961	0.00755141	coding	1.0018	UniRef90_UPI0005CA2153	disease resistance protein RGA2-like n=1 Tax=Fragaria vesca subsp. vesca TaxID=101020 RepID=UPI0005CA2153	64.62	130	46	0	161	550	205	334	2e-58	174
21PHAS_53	rch-miR482a	3:37631425-37632091	w	627-648	TCTTTCCCACACCTCCCATTCC	GGAATGGCAGGCTTGGGGAAGA	4	7C3C0T4G4	22M	37632063	166	3:37631675-37631841	196.712	1.37365	18.903	4.53892	1.99693	3.30638	3.18749	6.53413	3.08081	239.633	44.7049	4.0272	0.0900843	coding	2.04356	UniRef90_UPI0005C9BA58	putative disease resistance protein RGA3 isoform X2 n=1 Tax=Fragaria vesca subsp. vesca TaxID=101020 RepID=UPI0005C9BA58	74.59	181	46	0	9	551	195	375	3e-74	283
21PHAS_54	rch-miR2118a	3:38786593-38788717	w	941-962	TTTCCAATTCCACCCATACCTC	GGGGAATTGGTGGAATGGGAAA	3.5	1G2A2T8G5	22M	38787545	1624	3:38786843-38788467	3281.64	1994.32	7287.47	2155.18	1933.29	172.505	172.163	245.254	185.493	17427.3	3330.38	193.854	0.0582077	coding	2.13563	UniRef90_Q3ZUV1	Putative TIR-NBS-LRR resistance protein (Fragment) n=1 Tax=Rosa hybrid cultivar TaxID=128735 RepID=Q3ZUV1_ROSHC	87.58	161	20	0	68	550	1	161	3e-67	260
21PHAS_55	rch-miR2118a	3:39486525-39487149	w	89-110	TTTCCAATTCCACCCATACCTC	TGGGTATGGGTGGGATCGGAAA	4	0T0G11G2C5	22M	39486625	124	3:39486775-39486899	139.724	90.9579	430.321	88.529	136.929	10.9252	10.2132	13.7182	12.5403	933.858	177.292	11.8492	0.0668345	coding	2.10134	UniRef90_UPI0005CACD22	putative disease resistance RPP13-like protein 1 n=1 Tax=Fragaria vesca subsp. vesca TaxID=101020 RepID=UPI0005CACD22	76.76	185	41	1	2	550	349	533	1e-65	254
21PHAS_56	rch-miR482a	4:2931600-2932750	c	482-503	TCTTTCCCACACCTCCCATTCC	GGCATGGGAGGAATGGGAAAGA	3.5	2C8A0A9	22M	2932257	650	4:2931850-2932500	2745.86	1295.65	8784.74	3514.33	2861.71	2691.35	2481.89	1889.71	1028.99	27294.2	3840.46	2022.99	0.526757	noncoding	-0.819634	NA		NA	NA	NA	NA	NA	NA	NA	NA	NA	NA
21PHAS_58	rch-miR2118a	4:11560616-11561282	c	165-186	TTTCCAATTCCACCCATACCTC	GGGGAATTGGTGGAATAGGAAA	3.5	1G2A2T8A5	22M	11561106	166	4:11560866-11561032	46.421	54.8081	85.2871	36.3516	7.98772	1.07812	2.94124	7.27744	1.84849	244.001	46.1711	3.28632	0.071177	coding	1.92206	UniRef90_Q3ZUV1	Putative TIR-NBS-LRR resistance protein (Fragment) n=1 Tax=Rosa hybrid cultivar TaxID=128735 RepID=Q3ZUV1_ROSHC	84.57	162	24	1	68	550	1	162	5e-53	213
21PHAS_59	rch-miR482a	4:14348349-14349015	c	198-219	TCTTTCCCACACCTCCCATTCC	GGTATTGGGGGTGTGGGAAAAA	3.5	2T2T2G11A1	22M	14348806	166	4:14348599-14348765	198.63	75.1264	890.011	199.391	498.86	1.11413	0.408451	0.71218	0	1864.25	372.404	0.558691	0.00150023	coding	1.2124	UniRef90_UPI0005C80CE6	disease resistance protein At4g27190-like n=1 Tax=Fragaria vesca subsp. vesca TaxID=101020 RepID=UPI0005C80CE6	82.51	183	32	0	3	551	168	350	4e-68	263
21PHAS_6	rch-miR2118a	1:38415982-38417564	w	238-259	TTTCCAATTCCACCCATACCTC	TGGGTATGGGTGGGATCGGAAA	4	0T0G11G2C5	22M	38416231	1082	1:38416232-38417314	374.086	574.822	1542.56	762.498	590.102	56.2069	76.9784	100.826	76.0575	4154.14	768.815	77.5172	0.100827	coding	2.7266	UniRef90_UPI0005CACD22	putative disease resistance RPP13-like protein 1 n=1 Tax=Fragaria vesca subsp. vesca TaxID=101020 RepID=UPI0005CACD22	65.95	185	61	1	2	550	349	533	4e-61	239
21PHAS_60	rch-miR2118a	4:25866654-25867257	w	5-26	TTTCCAATTCCACCCATACCTC	ATGGAATGGGTGGAATTGGCAA	4	0A0T2A14C2	22M	25866670	103	4:25866904-25867007	41.3438	228.848	105.771	106.886	41.0934	1.11413	1.22535	0	0.616163	526.898	104.788	0.738912	0.00705146	coding	2.54375	UniRef90_Q3ZUW1	Putative TIR-NBS-LRR resistance protein (Fragment) n=1 Tax=Rosa hybrid cultivar TaxID=128735 RepID=Q3ZUW1_ROSHC	98.14	161	3	0	68	550	1	161	2e-77	294
21PHAS_61	rch-miR2118a	4:36105769-36107555	w	456-477	TTTCCAATTCCACCCATACCTC	GGGGCATGGGTGGAATTGGGAA	2	1G2C14G2	22M	36106236	1286	4:36106019-36107305	1773.94	1478.4	3193.2	1659.92	994.837	412.504	394.521	555.514	304.934	10767.8	1820.06	416.868	0.229041	coding	2.55669	UniRef90_UPI0005C9F4C5	TMV resistance protein N-like n=1 Tax=Fragaria vesca subsp. vesca TaxID=101020 RepID=UPI0005C9F4C5	69.4	183	56	0	2	550	206	388	2e-70	270
21PHAS_62	rch-miR482b	5:5961643-5962204	c	206-227	TCTTACCCACACCTCCTATTCC	GGATTAGGAGGTCTGGGAAAGA	3	3T8C4A4	22M	5961987	61	5:5961893-5961954	49.1534	19.8835	211.579	111.585	48.1347	0	0.408451	0	0.616163	441.361	88.0672	0.256153	0.00290861	coding	1.51707	UniRef90_UPI0009AB3F88	putative disease resistance protein RGA3 n=3 Tax=Prunus TaxID=3754 RepID=UPI0009AB3F88	61.96	92	33	2	278	550	285	375	3e-45	114
21PHAS_63	rch-miR482a	5:9420627-9421335	w	10-31	TCTTTCCCACACCTCCCATTCC	GGTATGGGTGGTGTTGGCAAGA	4	2T5T5T2C4	22M	9420648	208	5:9420877-9421085	108.898	77.2214	62.8834	27.2737	28.3738	5.82199	3.43177	3.59203	4.31314	321.809	60.93	4.28973	0.0704042	coding	1.54986	UniRef90_UPI0005C84EA5	TMV resistance protein N-like n=1 Tax=Fragaria vesca subsp. vesca TaxID=101020 RepID=UPI0005C84EA5	78.57	182	39	0	6	551	205	386	6e-67	259
21PHAS_64	rch-miR482a	5:64194189-64195002	w	218-239	TCTTTCCCACACCTCCCATTCC	GGAATGGGAGGTGTTGGAAAGA	1	14T7	22M	64194418	313	5:64194439-64194752	343.917	937.715	701.876	1032.46	647.796	29.8647	47.2279	48.5565	33.1082	3822.53	732.754	39.6893	0.0541646	coding	0.808726	UniRef90_UPI0005C9FE70	probable disease resistance protein At4g27220 isoform X1 n=2 Tax=Fragaria vesca subsp. vesca TaxID=101020 RepID=UPI0005C9FE70	90.16	183	18	0	3	551	216	398	3e-56	223
21PHAS_65	rch-miR2118a	5:66456764-66457409	c	112-133	TTTCCAATTCCACCCATACCTC	GGGGAATGGGTGGAATAGGTAA	3.5	1G2A11A2T2	22M	66457286	145	5:66457014-66457159	4.03235	289.22	0	0	1.99693	0	0	0.71218	0	295.961	59.0498	0.178045	0.00301517	coding	2.98679	UniRef90_UPI0005CA2ED9	TMV resistance protein N-like isoform X1 n=2 Tax=Fragaria vesca subsp. vesca TaxID=101020 RepID=UPI0005CA2ED9	82.42	182	32	0	5	550	218	399	2e-81	307
21PHAS_66	rch-miR482a	5:69938153-69941269	w	239-260	TCTTTCCCACACCTCCCATTCC	GGCATGGGAGGTGTGGGCAAGA	2	2C14C4	22M	69938403	2616	5:69938403-69941019	625.308	625.716	1096.17	576.483	903.344	194.75	278.474	312.172	187.072	4799.49	765.404	243.117	0.317632	coding	1.48169	UniRef90_UPI0004988036	disease resistance protein At4g27190-like n=2 Tax=Malus domestica TaxID=3750 RepID=UPI0004988036	65.41	185	61	3	3	551	167	350	5e-55	219
21PHAS_67	rch-miR482a	5:69958262-69959075	w	218-239	TCTTTCCCACACCTCCCATTCC	GGTATGGGAGGCGTTGGCAAGA	4	2T8C2T2C4	22M	69958491	313	5:6942-69958825	48.1576	87.4893	43.4914	13.4962	7.04136	13.0815	12.0092	10.095	13.3735	248.235	39.9352	12.1398	0.303988	coding	1.33329	UniRef90_UPI0005CA97C8	probable disease resistance protein At4g27220 n=1 Tax=Fragaria vesca subsp. vesca TaxID=101020 RepID=UPI0005CA97C8	84.24	165	26	0	57	551	85	249	7e-67	258
21PHAS_68	rch-miR482a	5:70025568-70026403	w	176-197	TCTTTCCCACACCTCCCATTCC	GGAATGGGAGGCGTTGGCAAGA	3	11C2T2C4	22M	70025755	335	5:70025818-70026153	195.667	354.296	571.599	277.397	321.576	10.6019	19.6936	30.0361	11.5075	1792.37	344.107	17.9598	0.0521924	coding	1.59532	UniRef90_UPI0005CA97C8	probable disease resistance protein At4g27220 n=1 Tax=Fragaria vesca subsp. vesca TaxID=101020 RepID=UPI0005CA97C8	75.96	183	44	0	3	551	67	249	2e-74	283
21PHAS_69	rch-miR2118a	5:70616352-70617060	w	216-237	TTTCCAATTCCACCCATACCTC	GGGGTATGGGTGGAGTGGGTAA	3	1G12G1G2T2	22M	70616579	208	5:70616602-70616810	183.545	141.576	254.998	208.63	523.553	10.7459	10.7859	17.3725	6.57823	1357.78	262.46	11.3706	0.0433232	coding	2.46381	UniRef90_UPI0005C91E70	TMV resistance protein N-like n=1 Tax=Fragaria vesca subsp. vesca TaxID=101020 RepID=UPI0005C91E70	77.6	183	41	0	2	550	218	400	1e-67	261
21PHAS_7	rch-miR482a	1:40765241-40765970	c	240-261	TCTTTCCCACACCTCCCATTCC	GGGATGGGAGGTTCAGGAAAGA	3.5	2G9T0C0A7	22M	40765719	229	1:40765491-40765720	404.839	18.2924	25.9825	143.197	156.698	1.79686	3.92231	7.92736	4.31314	766.969	149.802	4.48992	0.0299724	coding	1.81257	UniRef90_UPI00046DB643	disease resistance protein RPM1-like n=1 Tax=Prunus mume TaxID=102107 RepID=UPI00046DB643	74.86	179	45	0	9	545	183	361	2e-63	247
21PHAS_70	rch-miR2118a	5:70665537-70666435	w	216-237	TTTCCAATTCCACCCATACCTC	GGGGTATGGGTGGAGTGGGTAA	3	1G12G1G2T2	22M	70665764	398	5:70665787-70666185	542.086	225.3	386.902	281.333	537.852	21.8145	36.9385	66.5789	35.7549	2134.56	394.695	40.2717	0.102033	coding	1.93904	UniRef90_UPI0005CA8764	TMV resistance protein N-like n=1 Tax=Fragaria vesca subsp. vesca TaxID=101020 RepID=UPI0005CA8764	72.83	184	48	2	2	550	13	195	4e-60	236
21PHAS_71	rch-miR2118a	5:70804321-70805008	w	152-173	TTTCCAATTCCACCCATACCTC	GGGGTATGGGTGGAGTGGGTAA	3	1G12G1G2T2	22M	70804484	187	5:70804571-70804758	150.291	56.3992	69.812	115.642	117.489	24.3661	27.5382	38.9869	34.106	634.63	101.927	31.2493	0.306586	coding	2.09346	UniRef90_UPI0005C91E70	TMV resistance protein N-like n=1 Tax=Fragaria vesca subsp. vesca TaxID=101020 RepID=UPI0005C91E70	68.78	189	52	3	2	550	218	405	5e-52	209
21PHAS_72	rch-miR482a	5:75552545-75553253	w	7-28	TCTTTCCCACACCTCCCATTCC	GGAATGGGAGGTGTTGGGAAGA	1.5	14T2G4	22M	75552563	208	5:75552795-75553003	83.6835	77.6563	106.942	18.1959	63.8932	17.9694	17.8937	10.0639	14.1717	410.469	70.0741	15.0247	0.214411	coding	1.75901	UniRef90_UPI0005CA3FAE	probable disease resistance protein At4g27220 n=1 Tax=Fragaria vesca subsp. vesca TaxID=101020 RepID=UPI0005CA3FAE	77.6	183	41	0	3	551	225	407	8e-74	281
21PHAS_73	rch-miR482a	5:75565311-75568482	c	282-303	TCTTTCCCACACCTCCCATTCC	GGAATGGGAGGGGTGGGGAAGA	1.5	11G5G4	22M	75568189	2671	5:75565561-75568232	1863.16	320.527	862.25	370.585	165.841	179.045	197.409	242.094	141.927	4342.84	716.474	190.119	0.265354	coding	1.54574	UniRef90_UPI0005CA3FAE	probable disease resistance protein At4g27220 n=1 Tax=Fragaria vesca subsp. vesca TaxID=101020 RepID=UPI0005CA3FAE	73.22	183	49	0	3	551	225	407	5e-69	266
21PHAS_74	rch-miR482a	5:82514043-82514835	w	218-239	TCTTTCCCACACCTCCCATTCC	GGAATGGGCGGCGTTGGCAAGA	4	8C2C2T2C4	22M	82514272	292	5:82514293-82514585	46.8822	10.2679	215.044	195.053	56.4351	44.9959	38.24	32.9782	29.5758	669.472	104.736	36.4475	0.347993	coding	1.68144	UniRef90_UPI0005CA1786	probable disease resistance protein At4g27220 isoform X1 n=3 Tax=Fragaria vesca subsp. vesca TaxID=101020 RepID=UPI0005CA1786	72.13	183	51	0	3	551	212	394	1e-70	271
21PHAS_75	rch-miR482a	5:84175770-84176815	c	219-240	TCTTTCCCACACCTCCCATTCC	GGCATGGGAGGAGTTGGAAAGA	3	2C8A2T7	22M	84176585	545	5:84176020-84176565	364.26	35.646	577.446	81.6604	474.993	182.137	204.118	231.225	156.299	2307.78	306.801	193.445	0.630521	coding	1.32267	UniRef90_UPI0005CA111B	disease resistance protein At4g27190-like n=1 Tax=Fragaria vesca subsp. vesca TaxID=101020 RepID=UPI0005CA111B	78.69	183	38	1	3	548	260	442	6e-75	285
21PHAS_76	rch-miR482a	5:85336497-85337415	c	156-177	TCTTTCCCACACCTCCCATTCC	GGCATGGGAGGCGTCGGAAAGA	3	2C8C2C7	22M	85337248	418	5:85336747-85337165	78.4247	18.9447	96.4343	59.0462	139.872	77.3394	87.434	153.192	64.0038	774.692	78.5444	95.4924	1.21578	coding	1.43885	UniRef90_UPI0007EDF7E4	disease resistance protein At4g27190-like n=1 Tax=Malus domestica TaxID=3750 RepID=UPI0007EDF7E4	57.22	180	76	1	12	551	11	189	3e-46	190
21PHAS_77	rch-miR482a	5:85572145-85573043	c	156-177	TCTTTCCCACACCTCCCATTCC	GGAATGGGAGGCGTCGGCAAGA	3	11C2C2C4	22M	85572876	398	5:85572395-85572793	107.416	45.9138	75.3102	41.0512	54.7507	30.5835	53.4407	96.8951	33.7419	539.104	64.8885	53.6653	0.827039	coding	1.41659	UniRef90_UPI0005CA111B	disease resistance protein At4g27190-like n=1 Tax=Fragaria vesca subsp. vesca TaxID=101020 RepID=UPI0005CA111B	92.35	183	14	0	3	551	260	442	1e-91	340
21PHAS_78	rch-miR482a	5:85655547-85656424	c	177-198	TCTTTCCCACACCTCCCATTCC	GGTATGGGAGGGGTCGGAAAGA	3	2T8G2C7	22M	85656236	377	5:85655797-85656174	31.0079	15.1102	57.8377	43.18	96.3651	32.273	31.2924	38.8001	22.1819	368.048	48.7002	31.1369	0.639359	coding	1.54874	UniRef90_UPI0007EDF7E4	disease resistance protein At4g27190-like n=1 Tax=Malus domestica TaxID=3750 RepID=UPI0007EDF7E4	69.4	183	55	1	3	551	8	189	5e-60	236
21PHAS_79	rch-miR482a	5:85990772-85993900	c	253-274	TCTTTCCCACACCTCCCATTCC	GGAATTGGAGGTGTTGGAAAGT	3	5T8T6T0	22M	85993636	2628	5:85991022-85993650	1714.03	17.1362	1581.16	2.24937	1852.88	529.913	561.103	730.092	490.297	7478.86	1033.49	577.851	0.559125	coding	0.344228	UniRef90_UPI0005CAE6CB	disease resistance protein RPS2-like n=1 Tax=Fragaria vesca subsp. vesca TaxID=101020 RepID=UPI0005CAE6CB	76.77	155	36	0	86	550	316	470	2e-63	243
21PHAS_8	rch-miR2118a	1:41138266-41139079	w	237-258	TTTCCAATTCCACCCATACCTC	GTGGTATTGGTGGAATAGGAAA	3	1T5T8A5	22M	41138514	313	1:41138516-41138829	301.165	105.347	632.334	434.05	206.3	38.6697	36.7684	56.8537	40.9363	1852.42	335.839	43.307	0.128952	coding	1.89073	UniRef90_Q6PS65	Resistance protein (Fragment) n=1 Tax=Rosa roxburghii TaxID=74654 RepID=Q6PS65_9ROSA	74.39	164	42	0	59	550	4	167	4e-64	249
21PHAS_80	rch-miR482a	5:86153048-86155980	c	452-473	TCTTTCCCACACCTCCCATTCC	GGAATTGGAGGTGTTGGAAAGT	3	5T8T6T0	22M	86155517	2432	5:86153298-86155730	944.335	5.71205	1194.1	2.24937	1502.42	1066.91	1108.68	1467.06	907.799	8199.26	729.763	1137.61	1.55888	coding	0.655723	UniRef90_UPI0005CAE6CB	disease resistance protein RPS2-like n=1 Tax=Fragaria vesca subsp. vesca TaxID=101020 RepID=UPI0005CAE6CB	77.58	165	37	0	57	551	306	470	3e-67	259
21PHAS_81	rch-miR482a	5:86333603-86337654	c	1188-1209	TCTTTCCCACACCTCCCATTCC	GGAATCGGAGGTGTTGGAAAAA	3	5C8T5A1	22M	86336455	3551	5:86333853-86337404	1758.83	291.68	1781.33	319.612	1773.35	820.766	858.877	1240.61	804.673	9649.72	1184.96	931.231	0.785875	coding	1.03534	UniRef90_UPI0005C9C1A7	TMV resistance protein N-like isoform X1 n=2 Tax=Fragaria vesca subsp. vesca TaxID=101020 RepID=UPI0005C9C1A7	78.14	183	40	0	3	551	445	627	2e-65	253
21PHAS_82	rch-miR2118a	6:2354664-2355393	w	218-239	TTTCCAATTCCACCCATACCTC	GGGGAATGGGCGGGATTGGTAA	4	1G2A5C2G5T2	22M	2354893	229	6:2354914-2355143	22.6881	10.0504	57.3852	22.8152	11.0352	2.15624	1.71589	0	0	127.846	24.7948	0.96803	0.0390416	coding	2.49428	UniRef90_A0PFQ5	Putative NBS-LRR resistance protein (Fragment) n=1 Tax=Rosa hybrid cultivar TaxID=128735 RepID=A0PFQ5_ROSHC	84.47	161	24	1	68	550	1	160	7e-62	242
21PHAS_83	rch-miR2118a	6:15505432-15506161	c	90-111	TTTCCAATTCCACCCATACCTC	GGGGAATTGGTGGAATAGGAAA	3.5	1G2A2T8A5	22M	15506060	229	6:15505682-15505911	112.979	121.762	299.545	49.9281	37.5163	0.718745	3.1054	2.91098	1.03277	629.498	124.346	1.94197	0.0156175	coding	1.72334	UniRef90_Q3ZUV1	Putative TIR-NBS-LRR resistance protein (Fragment) n=1 Tax=Rosa hybrid cultivar TaxID=128735 RepID=Q3ZUV1_ROSHC	88.2	161	19	0	68	550	1	161	2e-63	247
21PHAS_84	rch-miR482a	6:20441765-20442494	c	240-261	TCTTTCCCACACCTCCCATTCC	GGCATGGCAGGTATTGGAAAGA	4	2C4C4A1T7	22M	20442243	229	6:20442015-20442244	188.951	49.3825	13.7065	4.49873	6.09499	0	0.490534	0	0	263.124	52.5268	0.122633	0.00233468	coding	1.62519	UniRef90_G0XZC6	Putative CC-NBS-LRR protein n=1 Tax=Malus domestica TaxID=3750 RepID=G0XZC6_MALDO	56.36	165	68	2	3	494	178	339	4e-44	183
21PHAS_85	rch-miR482a	6:36365491-36367679	w	453-474	TCTTTCCCACACCTCCCATTCC	GGAATGGGGGGTGTTGGAAAGA	1.5	8G5T7	22M	36365955	1688	6:36365741-36367429	2287.16	562.162	2228.17	958.114	815.513	173.798	207.63	309.389	235.619	7777.56	1370.22	231.609	0.16903	coding	1.74089	UniRef90_UPI0005C9FE70	probable disease resistance protein At4g27220 isoform X1 n=2 Tax=Fragaria vesca subsp. vesca TaxID=101020 RepID=UPI0005C9FE70	74.86	183	46	0	3	551	216	398	8e-71	271
21PHAS_86	rch-miR2118a	6:49898728-49899457	c	196-217	TTTCCAATTCCACCCATACCTC	ACGGGATGGGTGGAATTGGCAA	4	0A0C2G14C2	22M	49899250	229	6:49898978-49899207	38.5624	0	100.122	20.405	13.0321	1.86889	3.43374	2.13654	4.31314	183.874	34.4244	2.93808	0.0853487	coding	2.11446	UniRef90_UPI0002C34209	TMV resistance protein N-like n=1 Tax=Fragaria vesca subsp. vesca TaxID=101020 RepID=UPI0002C34209	89.62	183	19	0	2	550	206	388	1e-71	274
21PHAS_87	rch-miR2118a	7:54636742-54638404	c	460-481	TTTCCAATTCCACCCATACCTC	GGGGGATGGGTGGAATAGGGAA	3	1G2G11A2G2	22M	54637933	1162	7:54636992-54638154	1925.56	988.54	1943.78	931.845	696.877	180.913	249.214	288.545	231.341	7436.62	1297.32	237.503	0.183072	coding	2.16598	UniRef90_UPI0005C9EF37	TMV resistance protein N-like n=1 Tax=Fragaria vesca subsp. vesca TaxID=101020 RepID=UPI0005C9EF37	89.62	183	19	0	2	550	215	397	1e-80	304
21PHAS_88	rch-miR482a	7:55691724-55692495	c	219-240	TCTTTCCCACACCTCCCATTCC	GGAATGGGAGGATTGGGGAAAA	4	11A0T4G2A1	22M	55692265	271	7:55691974-55692245	48.9229	27.404	12.1252	0	3.0475	34.9327	27.292	43.0732	13.5556	210.353	18.2999	29.7134	1.62369	coding	1.48637	UniRef90_UPI0005CB1DBA	disease resistance protein RGA2-like n=1 Tax=Fragaria vesca subsp. vesca TaxID=101020 RepID=UPI0005CB1DBA	55.14	185	59	2	3	551	198	360	2e-41	174
21PHAS_89	rch-miR2118a	7:58477188-58477896	w	218-239	TTTCCAATTCCACCCATACCTC	GGGGTATGGCTGGAATTGGCAA	2.5	1G7C9C2	22M	58477417	208	7:58477438-58477646	25.4695	21.692	40.3288	4.49873	1.99693	8.40963	4.57504	1.42436	4.9293	113.324	18.7972	4.83458	0.257197	coding	1.39775	UniRef90_UPI0005C9F4C5	TMV resistance protein N-like n=1 Tax=Fragaria vesca subsp. vesca TaxID=101020 RepID=UPI0005C9F4C5	62.22	180	63	1	11	550	209	383	1e-42	178
21PHAS_9	rch-miR2118a	1:41305801-41306509	w	110-131	TTTCCAATTCCACCCATACCTC	GTGGAATTGGTGGAATAGGAAA	4	1T2A2T8A5	22M	41305922	208	1:41306051-41306259	213.096	357.478	388.219	381.31	238.251	56.9625	53.685	60.3523	35.1737	1784.53	315.671	51.5434	0.163282	coding	1.42635	UniRef90_UPI000B7B4409	TMV resistance protein N-like n=1 Tax=Prunus avium TaxID=42229 RepID=UPI000B7B4409	68.85	183	57	0	2	550	214	396	7e-46	189
21PHAS_90	rch-miR2118a	7:58786162-58787018	w	71-92	TTTCCAATTCCACCCATACCTC	TGGGTATGGGTGGAAGTGGGAA	4	0T0G13G3G2	22M	58786244	356	7:58786412-58786768	55.7121	39.9844	113.491	9.07784	16.1838	1.4735	3.92231	2.91098	3.69698	246.453	46.8898	3.00094	0.0639999	coding	2.41918	UniRef90_UPI0005C9F4C5	TMV resistance protein N-like n=1 Tax=Fragaria vesca subsp. vesca TaxID=101020 RepID=UPI0005C9F4C5	74.3	179	46	0	14	550	210	388	2e-62	244
21PHAS_91	rch-miR2118a	7:58837021-58837834	w	218-239	TTTCCAATTCCACCCATACCTC	GGGGTATGGGTGGAATTGGGAA	1	0	22M	58837250	313	7:58837271-58837584	386.404	222.621	568.702	72.5825	97.6326	14.4117	5.55611	11.6128	6.16163	1385.68	269.588	9.43555	0.0349998	coding	2.03955	UniRef90_UPI0005C9F4C5	TMV resistance protein N-like n=1 Tax=Fragaria vesca subsp. vesca TaxID=101020 RepID=UPI0005C9F4C5	89.62	183	19	0	2	550	206	388	1e-80	304
21PHAS_92	rch-miR2118a	7:58882018-58882789	w	14-35	TTTCCAATTCCACCCATACCTC	GGGGTATGGGTGGAAGTGGGAA	2	1G13G3G2	22M	58882043	271	7:58882268-58882539	24.1941	19.8835	126.745	9.07784	14.1869	1.4735	0.490534	2.87985	1.84849	200.779	38.8174	1.67309	0.0431017	coding	1.48137	UniRef90_UPI0005C9F4C5	TMV resistance protein N-like n=1 Tax=Fragaria vesca subsp. vesca TaxID=101020 RepID=UPI0005C9F4C5	75	88	22	0	14	277	210	297	4e-64	137
21PHAS_93	rch-miR2118a	7:59439710-59440523	w	218-239	TTTCCAATTCCACCCATACCTC	GGGGTATGGGTGGAATTGGGAA	1	0	22M	59439939	313	7:59439960-59440273	101.598	350.747	206.159	50.0085	63.6848	1.11413	0.408451	0.71218	0.616163	775.049	154.44	0.712732	0.00461495	coding	2.99586	UniRef90_UPI0005CB45CF	TMV resistance protein N-like n=1 Tax=Fragaria vesca subsp. vesca TaxID=101020 RepID=UPI0005CB45CF	81.97	183	33	0	2	550	214	396	1e-78	298
21PHAS_94	rch-miR2118a	7:59550535-59551201	w	218-239	TTTCCAATTCCACCCATACCTC	GGGGTATGGGTGGAATCGGCAA	2.5	1G14C2C2	22M	59550764	166	7:59550785-59550951	14.8785	37.0196	34.8306	13.6168	30.3708	2.58764	1.30744	1.45549	0	136.067	26.1432	1.33764	0.0511658	coding	2.92312	UniRef90_UPI0005CB45CF	TMV resistance protein N-like n=1 Tax=Fragaria vesca subsp. vesca TaxID=101020 RepID=UPI0005CB45CF	78.69	183	39	0	2	550	214	396	5e-76	289
21PHAS_95	rch-miR2118a	7:59666544-59667273	c	219-240	TTTCCAATTCCACCCATACCTC	GGGGTATGGGTGGAATTGGGAA	1	0	22M	59667043	229	7:59666794-59667023	134.392	115.397	37.3534	22.7348	41.406	1.86889	3.67802	2.19879	2.46465	361.494	70.2567	2.55259	0.0363324	coding	3.05914	UniRef90_UPI0005CB45CF	TMV resistance protein N-like n=1 Tax=Fragaria vesca subsp. vesca TaxID=101020 RepID=UPI0005CB45CF	83.61	183	30	0	2	550	214	396	2e-81	306
21PHAS_14	rch-miR11308b	1:51500070-51500757	w	176-197	TAACTTGTGATCCTAACTTAAT	TTTAAGTTAGGATCACAAGTTA	1	0T21	22M	51500257	187	1:51500320-51500507	64.006	0	0	0	136.248	301.785	168.067	262.727	71.8915	1004.72	40.0508	201.118	5.02157	noncoding	-1.16664	NA	NA	NA	NA	NA	NA	NA	NA	NA	NA	NA	NA
21PHAS_19	rch-miR11308b	2:11517432-11518098	w	217-238	TAACTTGTGATCCTAACTTAAT	ACTAAGCTAGGATCACAAGTTA	2	1C4C15	22M	11517660	166	2:11517682-11517848	19.9693	0	0	0	68.0034	212.326	183.852	390.129	120.603	994.884	17.5945	226.728	12.8862	noncoding	-0.719974	NA	NA	NA	NA	NA	NA	NA	NA	NA	NA	NA	NA
21PHAS_24	rch-miR11308b	2:83214803-83215532	w	615-636	TAACTTGTGATCCTAACTTAAT	ATTAAGTTAGGATCACAAGTTA	0	0	22M	83215429	229	2:83215053-83215282	16.0796	4.54252	7.0857	0	68.2044	392.845	368.407	413.627	196.132	1466.92	19.1824	342.753	17.8681	noncoding	-1.23977	NA	NA	NA	NA	NA	NA	NA	NA	NA	NA	NA	NA
21PHAS_27	rch-miR11308b	3:6489266-6489953	w	218-239	TAACTTGTGATCCTAACTTAAT	ATTAAGTTAGGATCACAAGTTA	0	0	22M	6489495	187	3:6489516-6489703	3.0475	0	0	0	6.78829	124.387	60.4645	35.426	20.3509	250.464	1.96716	60.157	30.5807	noncoding	-1.19024	NA	NA	NA	NA	NA	NA	NA	NA	NA	NA	NA	NA
21PHAS_28	rch-miR11308b	3:6490831-6491855	w	252-273	TAACTTGTGATCCTAACTTAAT	ATTAAGTTAGGATCACAAGTTA	0	0	22M	6491094	524	3:6491081-6491605	70.7262	46.6761	0	4.25499	74.9123	6231.01	2750.85	2064.54	1196.02	12439	39.3139	3060.6	77.8504	noncoding	-1.05974	NA	NA	NA	NA	NA	NA	NA	NA	NA	NA	NA	NA
21PHAS_29	rch-miR11308b	3:6679793-6680459	c	240-261	TAACTTGTGATCCTAACTTAAT	ATTAAGCTAGGGTCACAAGTTA	1.5	6C4G10	22M	6680208	166	3:6680043-6680209	82.074	0	0	3.46433	93.1483	651.328	471.298	741.882	155.326	2198.52	35.7373	504.958	14.1297	noncoding	-1.1133	NA	NA	NA	NA	NA	NA	NA	NA	NA	NA	NA	NA
21PHAS_30	rch-miR11308b	3:11579738-11580467	w	239-260	TAACTTGTGATCCTAACTTAAT	ATTAAGCTAGGATATCAAGTTA	3	6C6A0T7	22M	11579988	229	3:11579988-11580217	6.09499	0	0	0	0	112.563	69.4543	51.7165	19.3181	259.146	1.219	63.2629	51.8974	noncoding	-1.2889	NA	NA	NA	NA	NA	NA	NA	NA	NA	NA	NA	NA
21PHAS_45	rch-miR11308b	3:19477011-19477824	w	239-260	TAACTTGTGATCCTAACTTAAT	ATTAAGCTAGGATATCAAGTTA	3	6C6A0T7	22M	19477261	313	3:19477261-19477574	31.3171	0	0	0	86.1591	2254.49	1131.07	1367.41	342.11	5212.56	23.4952	1273.77	54.2139	noncoding	-1.00782	NA	NA	NA	NA	NA	NA	NA	NA	NA	NA	NA	NA
21PHAS_57	rch-miR11308b	4:10991113-10991695	c	30-51	TAACTTGTGATCCTAACTTAAT	ATTAAGTTAGGATAACAAGTTA	1	13A8	22M	10991654	82	4:10991363-10991445	56.8519	0	0	0	11.3272	110.153	82.6068	76.857	46.4467	384.243	13.6358	79.016	5.79474	noncoding	-1.33707	NA	NA	NA	NA	NA	NA	NA	NA	NA	NA	NA	NA
Yellow highlighted loci are reproductive tissue enriched loci, triggered by rch-miR11308
