# Supplementary material for: Pre-meiotic 21-nucleotide reproductive phasiRNAs emerged in seed plants and diversified in flowering plants
Source: Nat Commun. 2021 Aug 16;12:4941. doi: 10.1038/s41467-021-25128-y (PMC8368212; doi:10.1038/s41467-021-25128-y)
Supplement: Supplementary file 8 — Supplementary Data 5 [file 41467_2021_25128_MOESM8_ESM.xlsx]

## Sheet: Supplementary Data 5
Supplementary Data 5. miR2118/482- and miR14051-triggered 21-nt phasiRNAs in columbine.
													phasiRNA abundances
Name	miRname	Target_padded250	Strand	BindSite	miRseq	tarSeq	Score	Mismatch	CIGAR	cleavage_site.	PHAS_loci_coordinates	PHAS_Length	Leaf	Root	Bst_1	Bst_2	Bst_3_anth	Bst_4_anth	Total abundance	Average vegetative	Average Reproductive	Ratio Repro/veg.	Coding_Annotation	CPC_Score	UniRef_ID	Annotation	pident	length	mismatch	gapopen	qstart	qend	sstart	send	evalue	bitscore
21PHAS_8	aco-miR2118b	Chr_03:24875253-24875961	c	618-639	TTTCCGATACCACCCATTCCTA	TATGAATGGGTGGTATCGGAAA	1	2T19	22M	24875332	Chr_03:24875503-24875711	208	3.37504	11.1982	64.4501	48.2543	71.9109	28.9813	228.17	7.2866	53.3991	7.3284	noncoding	-1.23121	NA	NA	NA	NA	NA	NA	NA	NA	NA	NA	NA	NA
21PHAS_21	aco-miR2118b	Chr_04:4040505-4041898	c	710-731	TTTCCGATACCACCCATTCCTA	TGGGAATGGGTGTTTTCGGAAA	2.5	1G10T1T7	22M	4041177	Chr_04:4040755-4041648	893	0	0	833.648	968.644	1273.51	205.918	3281.72	0	820.43	#DIV/0!	noncoding	-0.713137	NA	NA	NA	NA	NA	NA	NA	NA	NA	NA	NA	NA
21PHAS_23	aco-miR2118b	Chr_04:6508845-6509574	w	238-259	TTTCCGATACCACCCATTCCTA	TGGGATTGGGTGATATCGGAAA	2.5	1G3T6A9	22M	6509094	Chr_04:6509095-6509324	229	0	2.53997	3512.95	4600.2	4837.69	510.695	13464.1	1.26999	3365.38	2649.94	noncoding	-1.19699	NA	NA	NA	NA	NA	NA	NA	NA	NA	NA	NA	NA
21PHAS_24	aco-miR2118b	Chr_04:6620265-6620952	w	9-30	TTTCCGATACCACCCATTCCTA	TGGGATTGGGTGATATCGGAAA	2.5	1G3T6A9	22M	6620285	Chr_04:6620515-6620702	187	0	0	44.9737	64.6167	71.197	5.71191	186.499	0	46.6248	#DIV/0!	noncoding	-1.08056	NA	NA	NA	NA	NA	NA	NA	NA	NA	NA	NA	NA
21PHAS_25	aco-miR2118b	Chr_04:6645222-6646193	w	273-294	TTTCCGATACCACCCATTCCTA	TGGGATTGGGTGGTATCGGAAA	1.5	1G3T16	22M	6645506	Chr_04:6645472-6645943	471	2.32998	2.53997	493.469	777.943	1175.55	99.1196	2550.95	2.43498	636.52	261.407	noncoding	-0.905864	NA	NA	NA	NA	NA	NA	NA	NA	NA	NA	NA	NA
21PHAS_26	aco-miR2118b	Chr_04:7921685-7922330	c	175-196	TTTCCGATACCACCCATTCCTA	TGGGGTTGGGTGGTACCGGAAA	4	1G2G0T9C6	22M	7922144	Chr_04:7921935-7922080	145	0	0	148.985	74.2668	172.935	27.8239	424.011	0	106.003	#DIV/0!	noncoding	-1.10147	NA	NA	NA	NA	NA	NA	NA	NA	NA	NA	NA	NA
21PHAS_27	aco-miR2118b	Chr_04:7922111-7922798	c	240-261	TTTCCGATACCACCCATTCCTA	TGGGGTTGGGTGGTATCGGAAA	3	1G2G0T16	22M	7922547	Chr_04:7922361-7922548	187	0	0	181.402	93.317	192.227	18.4942	485.441	0	121.36	#DIV/0!	noncoding	-1.00636	NA	NA	NA	NA	NA	NA	NA	NA	NA	NA	NA	NA
21PHAS_28	aco-miR2118b	Chr_04:7928712-7933055	c	3275-3296	TTTCCGATACCACCCATTCCTA	TGGGGTTGGGTGGTATCGGAAA	3	1G2G0T16	22M	7929769	Chr_04:7928962-7932805	3843	52.6301	159.889	3180.31	5015.57	4523.44	575.195	13507	106.26	3323.63	31.2784	noncoding	-0.861649	NA	NA	NA	NA	NA	NA	NA	NA	NA	NA	NA	NA
21PHAS_31	aco-miR2118d	Chr_04:8131083-8131665	c	218-239	TTTCCGATACCATCTATTCCTA	TGGGATTAGGTGGTACCGGAAA	3	1G3T3G5C6	22M	8131436	Chr_04:8131333-8131415	82	0	0	158.485	582.854	386.822	33.2235	1161.38	0	290.346	#DIV/0!	noncoding	-1.09892	NA	NA	NA	NA	NA	NA	NA	NA	NA	NA	NA	NA
21PHAS_32	aco-miR2118d	Chr_04:8142671-8143253	c	240-261	TTTCCGATACCATCTATTCCTA	TGGGATTAGGTGGTATCGGAAA	2	1G3T3G12	22M	8143002	Chr_04:8142921-8143003	82	0	0	24.6668	75.1376	50.181	6.26282	156.248	0	39.062	#DIV/0!	noncoding	-1.22116	NA	NA	NA	NA	NA	NA	NA	NA	NA	NA	NA	NA
21PHAS_34	aco-miR2118d	Chr_04:8218604-8219822	c	324-345	TTTCCGATACCATCTATTCCTA	TGGGATTAGGTGGTATCAGAAA	3	1G3T3G7A4	22M	8219487	Chr_04:8218854-8219572	718	6.75007	16.853	2324.63	6420.95	4402.18	296.295	13467.6	11.8015	3361.01	284.795	noncoding	-1.00642	NA	NA	NA	NA	NA	NA	NA	NA	NA	NA	NA	NA
21PHAS_36	aco-miR2118d	Chr_04:8231727-8232393	c	176-197	TTTCCGATACCATCTATTCCTA	TGGGATTAGGTGGTATCGGAAA	2	1G3T3G12	22M	8232206	Chr_04:8231977-8232143	166	4.65997	0	332.182	362.037	505.56	26.704	1231.14	2.32998	306.621	131.598	noncoding	-1.37344	NA	NA	NA	NA	NA	NA	NA	NA	NA	NA	NA	NA
21PHAS_37	aco-miR2118d	Chr_04:8232884-8234988	c	703-724	TTTCCGATACCATCTATTCCTA	TGGGATTAGGTGGTATCGGAAA	2	1G3T3G12	22M	8234274	Chr_04:8233134-8234738	1604	237.761	581.471	6899.92	9783.4	11025	1832.71	30360.2	409.616	7385.25	18.0297	noncoding	-0.729362	NA	NA	NA	NA	NA	NA	NA	NA	NA	NA	NA	NA
21PHAS_43	aco-miR2118h	Chr_04:8324335-8325657	w	402-423	TTTCCGATACTACCCATTCTCA	TGAGAATGGGTGGTATCGGAAA	0.5	0	22M	8324748	Chr_04:8324585-8325407	822	0	2.53997	434.275	610.552	714.513	45.6756	1807.56	1.26999	451.254	355.322	noncoding	-1.16069	NA	NA	NA	NA	NA	NA	NA	NA	NA	NA	NA	NA
21PHAS_45	aco-miR2118h	Chr_04:8341970-8342594	w	239-260	TTTCCGATACTACCCATTCTCA	TGAGAATGGGTGGTATCGGAAT	1.5	11G9T0	22M	8342220	Chr_04:8342220-8342344	124	6.75007	17.3164	725.979	1371.67	1205.71	140.427	3467.85	12.0332	860.945	71.5473	noncoding	-1.25817	NA	NA	NA	NA	NA	NA	NA	NA	NA	NA	NA	NA
21PHAS_46	aco-miR2118h	Chr_04:8342638-8343325	w	154-175	TTTCCGATACTACCCATTCTCA	TGAGAATATGTGGTATCGGAAA	2.5	7A0T2G10	22M	8342803	Chr_04:8342888-8343075	187	3.37504	0	1156.67	1771.19	2030.89	221.103	5183.22	1.68752	1294.96	767.377	noncoding	-0.835787	NA	NA	NA	NA	NA	NA	NA	NA	NA	NA	NA	NA
21PHAS_48	aco-miR2118h	Chr_04:8465031-8465969	w	321-342	TTTCCGATACTACCCATTCTCA	TGAGAATGAGTGGTATCGGAAA	1.5	8A2G10	22M	8465363	Chr_04:8465281-8465719	438	2.32998	33.5945	422.054	772.818	1360.11	101.711	2692.61	17.9622	664.172	36.976	noncoding	-0.636047	NA	NA	NA	NA	NA	NA	NA	NA	NA	NA	NA	NA
21PHAS_49	aco-miR2118b	Chr_04:8498742-8500406	w	603-624	TTTCCGATACCACCCATTCCTA	TAGGATTGTGTGGTATCGGAAA	2	5T2T13	22M	8499356	Chr_04:8498992-8500156	1164	0	18.3547	406.097	492.861	742.856	135.41	1795.58	9.17733	444.306	48.4134	noncoding	-0.869672	NA	NA	NA	NA	NA	NA	NA	NA	NA	NA	NA	NA
21PHAS_50	aco-miR2118b	Chr_04:8581235-8584345	w	662-683	TTTCCGATACCACCCATTCCTA	TTGGGATGTGTGGTATCGGAAA	2.5	1T2G3T13	22M	8581908	Chr_04:8581485-8584095	2610	0	8.65819	3742.98	6793.97	5968.66	421.206	16935.5	4.3291	4231.71	977.503	noncoding	-0.909881	NA	NA	NA	NA	NA	NA	NA	NA	NA	NA	NA	NA
21PHAS_51	aco-miR2118d	Chr_04:8597633-8598905	w	419-440	TTTCCGATACCATCTATTCCTA	TTGGAATAGGTGGTATCAGAAA	2.5	1T7G7A4	22M	8598063	Chr_04:8597883-8598655	772	2.32998	0	183.366	395.472	475.275	29.202	1085.65	1.16499	270.829	232.473	noncoding	-1.14648	NA	NA	NA	NA	NA	NA	NA	NA	NA	NA	NA	NA
21PHAS_57	aco-miR2118h	Chr_04:14305104-14305833	c	408-429	TTTCCGATACTACCCATTCTCA	TGAGAATAGGTGGTATCGGAAA	1.5	7A3G10	22M	14305414	Chr_04:14305354-14305583	229	3.37504	0	352.416	638.659	570.727	113.373	1678.55	1.68752	418.794	248.171	noncoding	-1.12426	NA	NA	NA	NA	NA	NA	NA	NA	NA	NA	NA	NA
21PHAS_58	aco-miR2118h	Chr_04:14318498-14319576	w	369-390	TTTCCGATACTACCCATTCTCA	TGAGAATGTGTGGTATCGGAAA	1.5	8T2G10	22M	14318878	Chr_04:14318748-14319326	578	5.70502	12.6999	1164.99	1885.19	2982.06	284.246	6334.89	9.20244	1579.12	171.598	noncoding	-1.25095	NA	NA	NA	NA	NA	NA	NA	NA	NA	NA	NA	NA
21PHAS_59	aco-miR2118g	Chr_04:14430717-14432049	c	310-331	TTTCCGATACCACCTATGCTGA	TCAGAATGGGTGGTGTCGGAAA	2	4A2G6G7	22M	14431728	Chr_04:14430967-14431799	832	0	2.53997	2883.54	3811.05	4058.58	339.036	11094.8	1.26999	2773.05	2183.53	noncoding	-1.16474	NA	NA	NA	NA	NA	NA	NA	NA	NA	NA	NA	NA
21PHAS_60	aco-miR2118d	Chr_04:14446641-14447831	w	497-518	TTTCCGATACCATCTATTCCTA	TGGGAAGAGGTGGTATCGGAAA	2	1G4G2G12	22M	14447149	Chr_04:14446891-14447581	690	4.65997	8.65819	3593.12	4786.59	6153.28	701.613	15247.9	6.65908	3808.65	571.949	noncoding	-1.00668	NA	NA	NA	NA	NA	NA	NA	NA	NA	NA	NA	NA
21PHAS_61	aco-miR2118b	Chr_04:14454963-14457103	c	413-434	TTTCCGATACCACCCATTCCTA	TGGGAATGGGTGGTATCGGAAA	0.5	0	22M	14456679	Chr_04:14455213-14456853	1640	235.91	828.054	1645.02	2554.09	5381.64	1914.77	12559.5	531.982	2873.88	5.40221	noncoding	-0.899376	NA	NA	NA	NA	NA	NA	NA	NA	NA	NA	NA	NA
21PHAS_69	aco-miR2118b	Chr_04:16170271-16171671	w	649-670	TTTCCGATACCACCCATTCCTA	TAAGAATGGGTGGTATCGGAAA	1	2A19	22M	16170931	Chr_04:16170521-16171421	900	8.035	11.1982	537.925	1112.09	1238.52	188.764	3096.53	9.61658	769.325	79.9998	noncoding	-1.23934	NA	NA	NA	NA	NA	NA	NA	NA	NA	NA	NA	NA
21PHAS_70	aco-miR2118b	Chr_04:16199701-16200472	w	153-174	TTTCCGATACCACCCATTCCTA	TAAGAATGGGTGGTATCGGAAA	1	2A19	22M	16199865	Chr_04:16199951-16200222	271	0	0	67.5603	134.783	83.9959	3.28753	289.627	0	72.4068	#DIV/0!	noncoding	-0.480898	NA	NA	NA	NA	NA	NA	NA	NA	NA	NA	NA	NA
21PHAS_71	aco-miR2118h	Chr_04:24812316-24813316	c	240-261	TTTCCGATACTACCCATTCTCA	CGAGGATGGGTGGTATCGGAAA	2	0C3G6G10	22M	24813065	Chr_04:24812566-24813066	500	5.70502	8.65819	361.857	606.993	1081.96	74.106	2139.28	7.18161	531.228	73.9706	noncoding	-1.17825	NA	NA	NA	NA	NA	NA	NA	NA	NA	NA	NA	NA
21PHAS_72	aco-miR2118b	Chr_04:24817865-24818552	c	197-218	TTTCCGATACCACCCATTCCTA	TGGGATTGGGTGGTATCGGAAA	1.5	1G3T16	22M	24818344	Chr_04:24818115-24818302	187	0	0	167.02	235.731	430.249	37.76	870.76	0	217.69	#DIV/0!	noncoding	-1.10634	NA	NA	NA	NA	NA	NA	NA	NA	NA	NA	NA	NA
21PHAS_73	aco-miR2118d	Chr_04:24825444-24826381	c	111-132	TTTCCGATACCATCTATTCCTA	TTGGAATAGGTGGTATCGGAAA	1.5	1T7G12	22M	24826259	Chr_04:24825694-24826131	437	31.3348	68.8021	251.227	392.078	586.034	82.3518	1411.83	50.0685	327.923	6.54948	noncoding	-1.10944	NA	NA	NA	NA	NA	NA	NA	NA	NA	NA	NA	NA
21PHAS_74	aco-miR2118b	Chr_04:24954608-24955211	c	240-261	TTTCCGATACCACCCATTCCTA	TAGGGTTGGGTGGTATCGGAAA	2.5	4G0T16	22M	24954960	Chr_04:24954858-24954961	103	0	13.7381	43.6282	80.2778	143.214	15.5925	296.45	6.86907	70.678	10.2893	noncoding	-1.20216	NA	NA	NA	NA	NA	NA	NA	NA	NA	NA	NA	NA
21PHAS_76	aco-miR2118b	Chr_04:27941976-27942988	c	416-437	TTTCCGATACCACCCATTCCTA	TGGGAATGGGTGGTATCGGAAA	0.5	0	22M	27942561	Chr_04:27942226-27942738	512	6.98995	50.9109	766.666	1071.75	2044.15	434.332	4374.8	28.9504	1079.22	37.2784	coding	0.151505	NA	NA	NA	NA	NA	NA	NA	NA	NA	NA	NA	NA
21PHAS_77	aco-miR2118b	Chr_04:30079433-30080120	c	197-218	TTTCCGATACCACCCATTCCTA	TGGGATTGGGTGGTATCGGAAA	1.5	1G3T16	22M	30079912	Chr_04:30079683-30079870	187	0	0	61.9938	75.6554	152.981	20.0554	310.685	0	77.6713	#DIV/0!	noncoding	-1.10191	NA	NA	NA	NA	NA	NA	NA	NA	NA	NA	NA	NA
21PHAS_78	aco-miR2118b	Chr_04:30087342-30088113	c	429-450	TTTCCGATACCACCCATTCCTA	TGGGATTGGGTGGTATTGGAAA	2	1G3T10T5	22M	30087673	Chr_04:30087592-30087863	271	26.6749	89.6967	479.632	633.438	915.794	157.156	2302.39	58.1858	546.505	9.39241	noncoding	-1.17671	NA	NA	NA	NA	NA	NA	NA	NA	NA	NA	NA	NA
21PHAS_79	aco-miR2118b	Chr_04:35331857-35332460	w	239-260	TTTCCGATACCACCCATTCCTA	TAGGGTTGGGTGGTATCGGAAA	2.5	4G0T16	22M	35332107	Chr_04:35332107-35332210	103	2.32998	9.69646	51.9287	70.7268	149.221	9.78903	293.692	6.01322	70.4163	11.7102	noncoding	-1.20216	NA	NA	NA	NA	NA	NA	NA	NA	NA	NA	NA	NA
21PHAS_108	aco-miR2118h	Chr_07:28047507-28048828	w	340-361	TTTCCGATACTACCCATTCTCA	TGAGAATGGGTGGTATCGGAAA	0.5	0	22M	28047858	Chr_07:28047757-28048578	821	76.7351	379.682	4142.41	5535.89	9430.96	1429.01	20994.7	228.208	5134.57	22.4995	noncoding	-1.05358	NA	NA	NA	NA	NA	NA	NA	NA	NA	NA	NA	NA
21PHAS_109	aco-miR2118h	Chr_07:37937186-37937852	w	239-260	TTTCCGATACTACCCATTCTCA	TGAGATTGGGTGGTATCGGAAA	1.5	5T5G10	22M	37937436	Chr_07:37937436-37937602	166	13.74	74.9203	652.186	979.396	1178.93	170.16	3069.33	44.3302	745.168	16.8095	noncoding	-1.35864	NA	NA	NA	NA	NA	NA	NA	NA	NA	NA	NA	NA
21PHAS_111	aco-miR2118b	scaffold_83:16904-18110	w	946-967	TTTCCGATACCACCCATTCCTA	TTGGAATGGGTGGTATCGAAAA	2	1T16A3	22M	17861	scaffold_83:17154-17860	706	61.7102	115.56	845.546	917.838	1116.87	444.691	3502.22	88.635	831.237	9.3782	noncoding	-1.18674	NA	NA	NA	NA	NA	NA	NA	NA	NA	NA	NA	NA
21PHAS_1	aco-miR14051d	Chr_01:38749990-38752735	w	602-623	TGAGAGGATAGATCATTATAAC	GTTATAATGATCTATCCTCTCA	0	0	22M	38750603	Chr_01:38750240-38752485	2245	101.405	98.8184	13725	18875	28020	3043.67	63863.9	100.112	15915.9	158.981	noncoding	-1.0485	NA	NA	NA	NA	NA	NA	NA	NA	NA	NA	NA	NA
21PHAS_2	aco-miR14051a	Chr_01:38752320-38754151	w	874-895	TGAGAGGGCAGATCATTATAAG	TTTATAATGATCTACCCTCTCA	1.5	0T12A8	22M	38753205	Chr_01:38752570-38753901	1331	0	0	657.29	1423.66	2314.51	324.194	4719.65	0	1179.91	#DIV/0!	noncoding	-0.461101	NA	NA	NA	NA	NA	NA	NA	NA	NA	NA	NA	NA
21PHAS_3	aco-miR14051d	Chr_01:38789618-38790411	w	196-217	TGAGAGGATAGATCATTATAAC	TTTATAATGATCTATCCTCTCA	1	0T21	22M	38789825	Chr_01:38789868-38790161	293	2.32998	13.7381	39.945	103.8	199.209	69.1101	428.132	8.03406	103.016	12.8224	noncoding	-1.03768	NA	NA	NA	NA	NA	NA	NA	NA	NA	NA	NA	NA
21PHAS_4	aco-miR14051d	Chr_01:38791087-38791795	w	239-260	TGAGAGGATAGATCATTATAAC	TTTATAATGATCTATCCTCTCA	1	0T21	22M	38791337	Chr_01:38791337-38791545	208	0	0	5.28627	29.6228	59.1825	9.95414	104.046	0	26.0114	#DIV/0!	noncoding	-1.13248	NA	NA	NA	NA	NA	NA	NA	NA	NA	NA	NA	NA
21PHAS_5	aco-miR14051d	Chr_01:38791694-38793931	w	678-699	TGAGAGGATAGATCATTATAAC	TTTATAATGATCTATCCTCTCA	1	0T21	22M	38792383	Chr_01:38791944-38793681	1737	0	7.15649	197.849	921.345	1954.67	140.388	3221.41	3.57825	803.564	224.569	noncoding	-1.21257	NA	NA	NA	NA	NA	NA	NA	NA	NA	NA	NA	NA
21PHAS_6	aco-miR14051a	Chr_03:4447043-4449111	w	489-510	TGAGAGGGCAGATCATTATAAG	GCTATAATGATCTACTCTCTCA	3.5	0G0C11A1T6	22M	4447543	Chr_03:4447293-4448861	1568	2.32998	0	23.8362	22.4866	26309	333.525	26691.2	1.16499	6672.22	5727.27	noncoding	-1.18568	NA	NA	NA	NA	NA	NA	NA	NA	NA	NA	NA	NA
21PHAS_7	aco-miR14051d	Chr_03:13625069-13627396	w	545-566	TGAGAGGATAGATCATTATAAC	GTTATAATGACTTGTCCTCTCA	3	10C0T1G8	22M	13625625	Chr_03:13625319-13627146	1827	2.32998	6.11822	23.8286	15.9859	6232.78	162.116	6443.15	4.2241	1608.68	380.833	noncoding	-1.05594	NA	NA	NA	NA	NA	NA	NA	NA	NA	NA	NA	NA
21PHAS_9	aco-miR14051c	Chr_03:26944564-26945272	w	81-102	TGAGAGGACAGATCATTATAAG	CTTATAATGATCTATCCTCTCG	1.5	13A7G0	22M	26944656	Chr_03:26944814-26945022	208	0	0	2.35283	2.02413	7.10396	691.206	702.687	0	175.672	#DIV/0!	noncoding	-0.982725	NA	NA	NA	NA	NA	NA	NA	NA	NA	NA	NA	NA
21PHAS_14	aco-miR14051d	Chr_04:2362776-2363668	c	240-261	TGAGAGGATAGATCATTATAAC	GTTATAATGATCTATTCTCTCA	0.5	0	22M	2363417	Chr_04:2363026-2363418	392	0	2.53997	761.562	1424.15	1469.32	144.741	3802.31	1.26999	949.943	747.994	noncoding	-1.05758	NA	NA	NA	NA	NA	NA	NA	NA	NA	NA	NA	NA
21PHAS_15	aco-miR14051d	Chr_04:2366053-2366782	c	251-272	TGAGAGGATAGATCATTATAAC	GTTATAATGATCTATTCTCTCA	0.5	0	22M	2366520	Chr_04:2366303-2366532	229	0	0	331.909	755.885	541.475	30.7991	1660.07	0	415.017	#DIV/0!	noncoding	-1.16707	NA	NA	NA	NA	NA	NA	NA	NA	NA	NA	NA	NA
21PHAS_16	aco-miR14051d	Chr_04:2367132-2367735	c	240-261	TGAGAGGATAGATCATTATAAC	GTTATAATGATCTATTCTCTCA	0.5	0	22M	2367484	Chr_04:2367382-2367485	103	0	0	20.2994	63.8495	104.977	9.09098	198.216	0	49.5541	#DIV/0!	noncoding	-1.17138	NA	NA	NA	NA	NA	NA	NA	NA	NA	NA	NA	NA
21PHAS_17	aco-miR14051d	Chr_04:2368790-2371211	c	671-692	TGAGAGGATAGATCATTATAAC	GTTATAATGATCTATTCTCTCA	0.5	0	22M	2370529	Chr_04:2369040-2370961	1921	10.365	5.07995	4213.97	6597.46	6615.39	626.112	18068.4	7.72247	4513.23	584.429	noncoding	-0.693567	NA	NA	NA	NA	NA	NA	NA	NA	NA	NA	NA	NA
21PHAS_18	aco-miR14051d	Chr_04:2390636-2393123	c	375-396	TGAGAGGATAGATCATTATAAC	GTTATAATGATCTATTCTCTCA	0.5	0	22M	2392737	Chr_04:2390886-2392873	1987	2.32998	16.2781	2998.07	4971.49	4523.21	366.474	12877.9	9.30405	3214.81	345.528	noncoding	-1.02243	NA	NA	NA	NA	NA	NA	NA	NA	NA	NA	NA	NA
21PHAS_19	aco-miR14051c	Chr_04:2394691-2395686	c	278-299	TGAGAGGACAGATCATTATAAG	CTTATAATGATCTATCCTCTCA	1	13A8	22M	2395397	Chr_04:2394941-2395436	495	0	0	2257.25	5213.53	6731.63	595.916	14798.3	0	3699.58	#DIV/0!	noncoding	-1.381	NA	NA	NA	NA	NA	NA	NA	NA	NA	NA	NA	NA
21PHAS_29	aco-miR14051d	Chr_04:8013670-8014941	c	299-320	TGAGAGGATAGATCATTATAAC	GTTATAATGATCTACCCTCTCA	1	14C7	22M	8014631	Chr_04:8013920-8014691	771	0	0	798	1977.24	1727.76	93.5745	4596.57	0	1149.14	#DIV/0!	noncoding	-1.05721	NA	NA	NA	NA	NA	NA	NA	NA	NA	NA	NA	NA
21PHAS_30	aco-miR14051d	Chr_04:8049457-8050662	c	57-78	TGAGAGGATAGATCATTATAAC	GTTATAATGATTTATCCTCTCA	0.5	0	22M	8050594	Chr_04:8049707-8050412	705	2.32998	0	721.218	1160.13	688.516	23.7288	2595.92	1.16499	648.399	556.569	noncoding	-0.753799	NA	NA	NA	NA	NA	NA	NA	NA	NA	NA	NA	NA
21PHAS_33	aco-miR14051f	Chr_04:8150770-8151672	c	288-309	TGAGAGGATAGATCATTATAAT	TTTATAATGATCTATCCTCTCA	1	0T21	22M	8151373	Chr_04:8151020-8151422	402	0	3.57825	1363.21	2540.36	1557.31	118.534	5582.98	1.78912	1394.85	779.629	noncoding	-1.15386	NA	NA	NA	NA	NA	NA	NA	NA	NA	NA	NA	NA
21PHAS_35	aco-miR14051d	Chr_04:8230164-8230810	c	259-280	TGAGAGGATAGATCATTATAAC	GTTATAATGATCTATCCTCTCA	0	0	22M	8230540	Chr_04:8230414-8230560	146	6.75007	11.1982	278.054	836.44	968.8	107.514	2208.76	8.97412	547.702	61.0313	noncoding	-1.11859	NA	NA	NA	NA	NA	NA	NA	NA	NA	NA	NA	NA
21PHAS_38	aco-miR14051d	Chr_04:8236159-8236867	c	218-239	TGAGAGGATAGATCATTATAAC	GTTATGATGATCTATCCTCTCA	0.5	0	22M	8236638	Chr_04:8236409-8236617	208	0	0	132.046	428.094	368.504	33.2611	961.905	0	240.476	#DIV/0!	noncoding	-1.05584	NA	NA	NA	NA	NA	NA	NA	NA	NA	NA	NA	NA
21PHAS_39	aco-miR14051d	Chr_04:8244605-8246464	c	323-344	TGAGAGGATAGATCATTATAAC	GTTATAATGATCTATCCTCTCA	0	0	22M	8246130	Chr_04:8244855-8246214	1359	8.035	24.4729	2225.92	4176.42	3431.93	305.206	10172	16.2539	2534.87	155.954	noncoding	-1.26124	NA	NA	NA	NA	NA	NA	NA	NA	NA	NA	NA	NA
21PHAS_40	aco-miR14051a	Chr_04:8248431-8249160	c	240-261	TGAGAGGGCAGATCATTATAAG	TTTATAATGATCTACCCTCTCA	1.5	0T12A8	22M	8248909	Chr_04:8248681-8248910	229	0	0	540.243	1112.61	750.315	41.9843	2445.15	0	611.287	#DIV/0!	noncoding	-0.835944	NA	NA	NA	NA	NA	NA	NA	NA	NA	NA	NA	NA
21PHAS_41	aco-miR14051d	Chr_04:8252254-8254117	c	90-111	TGAGAGGATAGATCATTATAAC	GTTATAATGATCTTTCCTCTCA	1	13T8	22M	8254016	Chr_04:8252504-8253867	1363	0	9.69646	521.385	1805.85	1576.95	114.676	4028.56	4.84823	1004.72	207.234	noncoding	-0.935712	NA	NA	NA	NA	NA	NA	NA	NA	NA	NA	NA	NA
21PHAS_42	aco-miR14051a	Chr_04:8294661-8296017	c	273-294	TGAGAGGGCAGATCATTATAAG	TTTATAATGATCTACCCTCTCA	1.5	0T12A8	22M	8295733	Chr_04:8294911-8295767	856	4.65997	2.53997	2293.86	4293.96	4194.64	454.098	11243.8	3.59997	2809.14	780.323	noncoding	-0.97209	NA	NA	NA	NA	NA	NA	NA	NA	NA	NA	NA	NA
21PHAS_53	aco-miR14051c	Chr_04:12652298-12654417	w	81-102	TGAGAGGACAGATCATTATAAG	CTTATAATGATTTGTTCTCTCA	1	0	22M	12652390	Chr_04:12652548-12654167	1619	0	18.3547	21.6601	21.0462	160.017	2508.16	2729.24	9.17733	677.721	73.8473	noncoding	-1.15958	UniRef90_UPI0007EFDD44	uncharacterized protein LOC108198561 n=2 Tax=Daucus carota subsp. sativus TaxID=79200 RepID=UPI0007EFDD44	90.91	66	6	0	550	353	223	288	1e-26	125
21PHAS_54	aco-miR14051c	Chr_04:12657102-12657831	w	102-123	TGAGAGGACAGATCATTATAAG	CTTATAATGATCTTTCCTCTCG	1.5	13T7G0	22M	12657215	Chr_04:12657352-12657581	229	0	0	1.00727	2.02413	94.6342	946.255	1043.92	0	260.98	#DIV/0!	noncoding	-1.2856	NA	NA	NA	NA	NA	NA	NA	NA	NA	NA	NA	NA
21PHAS_55	aco-miR14051c	Chr_04:13967255-13969216	c	287-308	TGAGAGGACAGATCATTATAAG	CTTATAATGATCTATCCTCTCT	2	13A7T0	22M	13968918	Chr_04:13967505-13968966	1461	545.352	2.53997	826.481	1020.49	2885.66	1146.38	6426.89	273.946	1469.75	5.36511	noncoding	-1.19899	UniRef90_UPI00015C94A2	cytochrome P450 76A1 n=1 Tax=Vitis vinifera TaxID=29760 RepID=UPI00015C94A2	65.91	44	15	0	122	253	472	515	6e-08	63.2
21PHAS_56	aco-miR14051c	Chr_04:14024122-14026705	c	510-531	TGAGAGGACAGATCATTATAAG	CTTATAATGATCTATCCTCTCT	2	13A7T0	22M	14026184	Chr_04:14024372-14026455	2083	3592.29	35.671	5339.79	7375.81	20500.7	7756.67	44600.9	1813.98	10243.2	5.64682	noncoding	-0.890156	UniRef90_UPI00015C94A2	cytochrome P450 76A1 n=1 Tax=Vitis vinifera TaxID=29760 RepID=UPI00015C94A2	65.91	44	15	0	122	253	472	515	2e	64.7
21PHAS_64	aco-miR14051c	Chr_04:15920071-15920695	c	37-58	TGAGAGGACAGATCATTATAAG	CATATAATGATCTATCCTCTCT	3	1A11A7T0	22M	15920647	Chr_04:15920321-15920445	124	0	0	0	1.92055	607.449	22.5534	631.923	0	157.981	#DIV/0!	noncoding	-1.13117	NA	NA	NA	NA	NA	NA	NA	NA	NA	NA	NA	NA
21PHAS_65	aco-miR14051b	Chr_04:15920434-15921121	c	240-261	CGAGAGGACAGATCATTATAAT	GTTATAATGATTTGTTCTCTCG	1.5	0	22M	15920870	Chr_04:15920684-15920871	187	0	0	0.838128	34.1372	515.393	7.82404	558.192	0	139.548	#DIV/0!	noncoding	-1.13887	NA	NA	NA	NA	NA	NA	NA	NA	NA	NA	NA	NA
21PHAS_66	aco-miR14051b	Chr_04:15934223-15934805	c	240-261	CGAGAGGACAGATCATTATAAT	GTTATAATGATCTGTTCTCTCG	1	0	22M	15934554	Chr_04:15934473-15934555	82	0	0	0	83.7423	516.523	2.90172	603.167	0	150.792	#DIV/0!	noncoding	-0.750242	UniRef90_A0A200Q6M1	Ribonuclease H domain n=2 Tax=Macleaya cordata TaxID=56857 RepID=A0A200Q6M1_9MAGN	33.67	98	64	1	74	364	480	577	2e-06	57.8
21PHAS_67	aco-miR14051d	Chr_04:15948485-15950363	c	692-713	TGAGAGGATAGATCATTATAAC	GTTATAATGATCTATCCTCTCT	1	21T0	22M	15949660	Chr_04:15948735-15950113	1378	0	2.53997	8.89629	16.2966	6069.96	12006.1	18103.7	1.26999	4525.3	3563.27	coding	0.142152	UniRef90_A0A1R3L745	Uncharacterized protein n=2 Tax=Asparagus officinalis TaxID=4686 RepID=A0A1R3L745_ASPOF	80.77	26	5	0	284	361	314	339	9e-15	52.8
21PHAS_68	aco-miR14051c	Chr_04:16014617-16016505	w	1846-1867	TGAGAGGACAGATCATTATAAG	TTTATAATGATCTGTCCTCTCT	1.5	0T20T0	22M	16016474	Chr_04:16014867-16016255	1388	172.436	3.57825	2791.3	3514.65	6439.55	1789.42	14710.9	88.0069	3633.73	41.2892	noncoding	-1.09682	NA	NA	NA	NA	NA	NA	NA	NA	NA	NA	NA	NA
21PHAS_81	aco-miR14051f	Chr_04:38167700-38168837	c	259-280	TGAGAGGATAGATCATTATAAT	TTTATAATGATCTATCCTCTCA	1	0T21	22M	38168567	Chr_04:38167950-38168587	637	5.70502	2.53997	1220.03	2600.52	1585.18	102.244	5516.22	4.1225	1376.99	334.02	noncoding	-0.950168	NA	NA	NA	NA	NA	NA	NA	NA	NA	NA	NA	NA
21PHAS_82	aco-miR14051d	Chr_04:39369477-39371130	w	710-731	TGAGAGGATAGATCATTATAAC	TTTATAATGATCTATCCTCTCA	1	0T21	22M	39370198	Chr_04:39369727-39370880	1153	0	2.53997	1021.32	2559.59	2190.53	126.983	5900.96	1.26999	1474.61	1161.12	noncoding	-1.20999	NA	NA	NA	NA	NA	NA	NA	NA	NA	NA	NA	NA
21PHAS_83	aco-miR14051a	Chr_04:39371259-39371946	w	239-260	TGAGAGGGCAGATCATTATAAG	TTTATAATGATCTACCCTCTCA	1.5	0T12A8	22M	39371509	Chr_04:39371509-39371696	187	0	0	17.6966	52.1849	107.067	2.58948	179.538	0	44.8844	#DIV/0!	noncoding	-1.25082	NA	NA	NA	NA	NA	NA	NA	NA	NA	NA	NA	NA
21PHAS_84	aco-miR14051c	Chr_04:39376517-39378200	w	958-979	TGAGAGGACAGATCATTATAAG	CTTATAATGATCTATCCTCTCA	1	13A8	22M	39377486	Chr_04:39376767-39377950	1183	3.37504	5.07995	1900.45	3608.85	2414.69	174.182	8106.62	4.22749	2024.54	478.899	noncoding	-1.28541	NA	NA	NA	NA	NA	NA	NA	NA	NA	NA	NA	NA
21PHAS_85	aco-miR14051d	Chr_04:44381768-44383675	c	538-559	TGAGAGGATAGATCATTATAAC	GTTATAATGATTTATCCTCTCA	0.5	0	22M	44383126	Chr_04:44382018-44383425	1407	2.32998	8.65819	1950.18	4561.85	3320.74	267.536	10111.3	5.49409	2525.08	459.599	noncoding	-0.882025	NA	NA	NA	NA	NA	NA	NA	NA	NA	NA	NA	NA
21PHAS_86	aco-miR14051f	Chr_04:44385346-44386054	c	240-261	TGAGAGGATAGATCATTATAAT	TTTATAATGATCTAGCCTCTCA	2	0T13G7	22M	44385803	Chr_04:44385596-44385804	208	0	0	553.994	1414.2	1412.07	149.7	3529.96	0	882.49	#DIV/0!	noncoding	-0.790745	NA	NA	NA	NA	NA	NA	NA	NA	NA	NA	NA	NA
21PHAS_87	aco-miR14051f	Chr_04:44387060-44387810	c	240-261	TGAGAGGATAGATCATTATAAT	TTTATAATGATCTATCCTCTCA	1	0T21	22M	44387559	Chr_04:44387310-44387560	250	0	0	2153.17	3855.48	4134.29	463.836	10606.8	0	2651.69	#DIV/0!	noncoding	-0.947414	NA	NA	NA	NA	NA	NA	NA	NA	NA	NA	NA	NA
21PHAS_88	aco-miR14051d	Chr_04:44388880-44389504	c	67-88	TGAGAGGATAGATCATTATAAC	GTTATAATGATCTATCCTCTCT	1	21T0	22M	44389426	Chr_04:44389130-44389254	124	0	0	22.3215	86.1948	94.3711	9.807	212.694	0	53.1736	#DIV/0!	noncoding	-1.25509	NA	NA	NA	NA	NA	NA	NA	NA	NA	NA	NA	NA
21PHAS_89	aco-miR14051a	Chr_04:44390700-44392151	c	400-421	TGAGAGGGCAGATCATTATAAG	TTTATAATGATCTACCCTCTCA	1.5	0T12A8	22M	44391740	Chr_04:44390950-44391901	951	232.946	6.11822	5253.96	7908.81	9788.51	1109.89	24300.2	119.532	6015.29	50.3236	noncoding	-1.05528	NA	NA	NA	NA	NA	NA	NA	NA	NA	NA	NA	NA
21PHAS_90	aco-miR14051c	Chr_04:44420332-44421439	c	312-333	TGAGAGGACAGATCATTATAAG	CTTATAATGATCTATCCTCTCA	1	13A8	22M	44421116	Chr_04:44420582-44421189	607	1734.98	4147.67	6590.75	8324.76	5864.76	1040.45	27703.4	2941.32	5455.18	1.85467	noncoding	-0.816347	NA	NA	NA	NA	NA	NA	NA	NA	NA	NA	NA	NA
21PHAS_91	aco-miR14051d	Chr_04:45160651-45161652	c	134-155	TGAGAGGATAGATCATTATAAC	GTTATAATGGTCTGTCCTCTCA	1	0	22M	45161507	Chr_04:45160901-45161402	501	693.82	485.193	1045.87	1147.82	1863.59	522.894	5759.2	589.506	1145.05	1.94238	noncoding	-0.90999	NA	NA	NA	NA	NA	NA	NA	NA	NA	NA	NA	NA
21PHAS_94	aco-miR14051c	Chr_04:45172990-45173615	c	75-96	TGAGAGGACAGATCATTATAAG	CTTATAATGGTCTGTCCTCTCA	0.5	0	22M	45173529	Chr_04:45173240-45173365	125	0	0	119.305	269.943	34.5452	388.918	812.711	0	203.178	#DIV/0!	noncoding	-1.151	NA	NA	NA	NA	NA	NA	NA	NA	NA	NA	NA	NA
21PHAS_95	aco-miR14051c	Chr_04:45211964-45212630	c	91-112	TGAGAGGACAGATCATTATAAG	CTTATAATGATCTTTCCTCTCA	1	13T8	22M	45212528	Chr_04:45212214-45212380	166	0	0	0.838128	1.06385	24.1159	123.548	149.566	0	37.3915	#DIV/0!	noncoding	-1.22824	NA	NA	NA	NA	NA	NA	NA	NA	NA	NA	NA	NA
21PHAS_96	aco-miR14051c	Chr_04:45214304-45214949	c	69-90	TGAGAGGACAGATCATTATAAG	CTTATAATGATTTGTCCTCTCA	0.5	0	22M	45214869	Chr_04:45214554-45214699	145	3.37504	74.9203	6.88175	2.02413	303.838	892.858	1283.9	39.1477	301.401	7.69907	noncoding	-0.703413	NA	NA	NA	NA	NA	NA	NA	NA	NA	NA	NA	NA
21PHAS_97	aco-miR14051d	Chr_05:13729237-13730653	w	447-468	TGAGAGGATAGATCATTATAAC	GTTATAATGATTTATCCTCTCA	0.5	0	22M	13729695	Chr_05:13729487-13730403	916	0	0	277.335	468.241	384.403	18.2555	1148.23	0	287.059	#DIV/0!	noncoding	-1.11166	NA	NA	NA	NA	NA	NA	NA	NA	NA	NA	NA	NA
21PHAS_101	aco-miR14051c	Chr_05:38387814-38388417	w	346-367	TGAGAGGACAGATCATTATAAG	TGTATAATGATCTGTCCTCTCA	2.5	0T0G20	22M	38388171	Chr_05:38388064-38388167	103	0	39.2493	13.7559	33.93	165.535	338.554	591.024	19.6246	137.944	7.02911	noncoding	-1.09703	NA	NA	NA	NA	NA	NA	NA	NA	NA	NA	NA	NA
21PHAS_102	aco-miR14051c	Chr_05:38402128-38403129	w	254-275	TGAGAGGACAGATCATTATAAG	CTTATAATGATTTGTCCTCTCA	0.5	0	22M	38402393	Chr_05:38402378-38402879	501	0	125.368	6.88175	6.65609	304.726	921.465	1365.1	62.6839	309.932	4.94437	noncoding	-0.954417	NA	NA	NA	NA	NA	NA	NA	NA	NA	NA	NA	NA
21PHAS_105	aco-miR14051c	Chr_06:6326768-6327876	c	273-294	TGAGAGGACAGATCATTATAAG	CTTATAATGATCTTTCCTCTCA	1	13T8	22M	6327592	Chr_06:6327018-6327626	608	3626.32	423.899	3787.61	7729.43	5457.38	5202.13	26226.8	2025.11	5544.14	2.7377	coding	0.357146	UniRef90_A0A067KEC1	Uncharacterized protein n=2 Tax=Crotonoideae TaxID=235631 RepID=A0A067KEC1_JATCU	78.46	65	14	0	349	543	328	392	6e-21	106
21PHAS_107	aco-miR14051d	Chr_07:13658400-13660278	w	399-420	TGAGAGGATAGATCATTATAAC	GTTATAATGATCTATCCTCTCA	0	0	22M	13658810	Chr_07:13658650-13660028	1378	8.035	20.8946	2342.04	4507.3	3335.24	287.205	10500.7	14.4648	2617.94	180.987	noncoding	-1.00619	NA	NA	NA	NA	NA	NA	NA	NA	NA	NA	NA	NA
21PHAS_110	aco-miR14051d	scaffold_16:53567-54507	w	67-88	TGAGAGGATAGATCATTATAAC	GTTATAATGGTCTGTCCTCTCA	1	0	22M	53645	scaffold_16:53817-54257	440	31.9001	65.2239	63.0818	79.7037	153.138	32.5811	425.629	48.562	82.1261	1.69116	noncoding	-1.20249	NA	NA	NA	NA	NA	NA	NA	NA	NA	NA	NA	NA
21PHAS_112	aco-miR14051c	scaffold_9:9277-9902	w	74-95	TGAGAGGACAGATCATTATAAG	CTTATAATGGTCTGTCCTCTCA	0.5	0	22M	9362	scaffold_9:9527-9652	125	0	0	103.342	270.513	35.0854	383.391	792.332	0	198.083	#DIV/0!	noncoding	-1.151	NA	NA	NA	NA	NA	NA	NA	NA	NA	NA	NA	NA
21PHAS_10	aco-miR2118a	Chr_04:1799482-1800253	c	177-198	TTTCCCAACCCACCAATTCCAT	ATGGAATGGGTGGTTTAGGAAA	3	7G5T2A5	22M	1800065	Chr_04:1799732-1800003	271	335.466	101.006	24.7475	23.381	35.555	48.7424	568.898	218.236	33.1065	0.151701	coding	1.57356	UniRef90_A0A1U8QC51	putative disease resistance protein At1g50180 n=1 Tax=Nelumbo nucifera TaxID=4432 RepID=A0A1U8QC51_NELNU	55.67	194	73	3	8	550	194	387	1e-49	201
21PHAS_11	aco-miR2118a	Chr_04:1821878-1822628	c	219-240	TTTCCCAACCCACCAATTCCAT	GTGGAATGGGTGGTTTAGGAAA	3.5	0G6G5T2A5	22M	1822398	Chr_04:1822128-1822378	250	154.275	24.4729	14.0134	9.96527	18.9964	22.3147	244.038	89.3741	16.3224	0.18263	coding	1.58859	UniRef90_A0A1U8QC51	putative disease resistance protein At1g50180 n=1 Tax=Nelumbo nucifera TaxID=4432 RepID=A0A1U8QC51_NELNU	55.38	195	73	3	8	550	194	388	3e-48	197
21PHAS_12	aco-miR2118a	Chr_04:1849225-1849807	c	177-198	TTTCCCAACCCACCAATTCCAT	ATGGAATGGGTGGTTTAGGAAA	3	7G5T2A5	22M	1849619	Chr_04:1849475-1849557	82	79.0651	27.0129	27.1963	27.4293	24.1676	22.5713	207.442	53.039	25.3411	0.477783	coding	1.36998	UniRef90_B9SE18	Disease resistance protein RPP8, putative n=2 Tax=Ricinus communis TaxID=3988 RepID=B9SE18_RICCO	50.27	185	88	3	2	550	180	362	3e-43	180
21PHAS_13	aco-miR2118a	Chr_04:1874038-1874851	c	219-240	TTTCCCAACCCACCAATTCCAT	ATGGAATGGGTGGTTTAGGAAA	3	7G5T2A5	22M	1874621	Chr_04:1874288-1874601	313	205.141	96.8532	35.9159	44.5448	46.6819	40.6994	469.836	150.997	41.9605	0.277889	coding	1.62089	UniRef90_A0A1U8QC51	putative disease resistance protein At1g50180 n=1 Tax=Nelumbo nucifera TaxID=4432 RepID=A0A1U8QC51_NELNU	53.33	195	77	3	8	550	194	388	5e-46	189
21PHAS_20	aco-miR2118a	Chr_04:3074570-3075406	w	218-239	TTTCCCAACCCACCAATTCCAT	ATGGCATGGGTGGTTTAGGAAA	4	4C2G5T2A5	22M	3074799	Chr_04:3074820-3075156	336	123.18	42.8275	8.3005	10.549	9.21049	20.2941	214.362	83.004	12.0885	0.145638	coding	1.60387	UniRef90_A0A1U8QC51	putative disease resistance protein At1g50180 n=1 Tax=Nelumbo nucifera TaxID=4432 RepID=A0A1U8QC51_NELNU	54.87	195	74	3	8	550	194	388	8e-50	202
21PHAS_22	aco-miR2118a	Chr_04:6216286-6217057	c	177-198	TTTCCCAACCCACCAATTCCAT	ATGGAATGGGTGGTTTAGGAAA	3	7G5T2A5	22M	6216869	Chr_04:6216536-6216807	271	316.586	68.8021	17.2044	22.4725	34.7542	36.1988	496.018	192.694	27.6575	0.143531	coding	1.53432	UniRef90_A0A1U8QC51	putative disease resistance protein At1g50180 n=1 Tax=Nelumbo nucifera TaxID=4432 RepID=A0A1U8QC51_NELNU	54.12	194	76	3	8	550	194	387	4e-48	196
21PHAS_44	aco-miR2118b	Chr_04:8334295-8335458	w	311-332	TTTCCGATACCACCCATTCCTA	TGGGAATGGGTGGTATCGGAAA	0.5	0	22M	8334617	Chr_04:8334545-8335208	663	3369.56	10452.8	2368.35	3223.87	2769.67	478.562	22662.8	6911.16	2210.11	0.319789	noncoding	-1.14881	NA	NA	NA	NA	NA	NA	NA	NA	NA	NA	NA	NA
21PHAS_47	aco-miR2118a	Chr_04:8436505-8438799	w	970-991	TTTCCCAACCCACCAATTCCAT	ATGGATTTGGTGGATTTGGGAA	3.5	5T7A2T2G2	22M	8437486	Chr_04:8436755-8438549	1794	4362.22	1185.12	485.327	735.145	1169.48	527.965	8465.25	2773.67	729.479	0.263002	coding	1.42388	UniRef90_UPI00053A5AAE	probable disease resistance protein At4g14610 n=1 Tax=Camelina sativa TaxID=90675 RepID=UPI00053A5AAE	36.87	198	92	7	14	544	177	362	5e-23	113
21PHAS_80	aco-miR2118b	Chr_04:36939314-36940171	w	239-260	TTTCCGATACCACCCATTCCTA	TGGGAATGGGTGGTATCGGAAA	0.5	0	22M	36939564	Chr_04:36939564-36939921	357	130.65	476.998	67.8759	138.742	319.526	164.228	1298.02	303.824	172.593	0.568068	noncoding	-1.04888	NA	NA	NA	NA	NA	NA	NA	NA	NA	NA	NA	NA
21PHAS_52	aco-miR14051c	Chr_04:12205704-12207209	c	369-390	TGAGAGGACAGATCATTATAAG	CTTATAATGATTTGTCCTCTCA	0.5	0	22M	12206829	Chr_04:12205954-12206959	1005	18713.4	19019.7	2718.34	3119.15	9671.05	7000.46	60242.1	18866.6	5627.25	0.298266	noncoding	-0.888902	NA	NA	NA	NA	NA	NA	NA	NA	NA	NA	NA	NA
21PHAS_62	aco-miR14051c	Chr_04:15890282-15891829	c	546-567	TGAGAGGACAGATCATTATAAG	CTTATAATGATCTATCCTCTCT	2	13A7T0	22M	15891272	Chr_04:15890532-15891579	1047	19869.9	375.769	6731.93	10120.3	3958.52	1969.02	43025.5	10122.8	5694.94	0.562583	noncoding	-1.35773	NA	NA	NA	NA	NA	NA	NA	NA	NA	NA	NA	NA
21PHAS_63	aco-miR14051c	Chr_04:15908073-15909317	c	504-525	TGAGAGGACAGATCATTATAAG	TTTATAATGATCTGTCCTCTCT	1.5	0T20T0	22M	15908802	Chr_04:15908323-15909067	744	16217.2	3865.62	1537.33	2311.8	4353.43	2562.26	30847.6	10041.4	2691.2	0.268011	noncoding	-1.33033	NA	NA	NA	NA	NA	NA	NA	NA	NA	NA	NA	NA
21PHAS_75	aco-miR14051c	Chr_04:25689901-25692079	w	1108-1129	TGAGAGGACAGATCATTATAAG	TTTATGATGATCTGTCCTCTCT	2	0T4G15T0	22M	25691020	Chr_04:25690151-25691829	1678	2168.76	3295.03	1843.15	1850.11	5234.35	1930.1	16321.5	2731.9	2714.43	0.993605	noncoding	-1.28478	NA	NA	NA	NA	NA	NA	NA	NA	NA	NA	NA	NA
21PHAS_92	aco-miR14051c	Chr_04:45165700-45166746	c	720-741	TGAGAGGACAGATCATTATAAG	CCTATGATGATCTGTCCTCTCA	1.5	1C3G16	22M	45166015	Chr_04:45165950-45166496	546	5535.72	10893.6	4405.25	4631.59	5681.43	1961.15	33108.8	8214.67	4169.86	0.507611	noncoding	-1.2154	NA	NA	NA	NA	NA	NA	NA	NA	NA	NA	NA	NA
21PHAS_93	aco-miR14051d	Chr_04:45166728-45167310	c	79-100	TGAGAGGATAGATCATTATAAC	GTTATAATGGTCTGTCCTCTCA	1	0	22M	45167220	Chr_04:45166978-45167060	82	38.6502	86.6933	21.0492	28.6344	25.5438	9.93617	210.507	62.6718	21.2909	0.33972	noncoding	-1.25179	NA	NA	NA	NA	NA	NA	NA	NA	NA	NA	NA	NA
21PHAS_98	aco-miR14051d	Chr_05:38318969-38319551	w	78-99	TGAGAGGATAGATCATTATAAC	GTTATAATGGTCTGTCCTCTCA	1	0	22M	38319058	Chr_05:38319219-38319301	82	6134.64	8343.54	2104.6	3845.34	3254.52	1174.48	24857.1	7239.09	2594.73	0.358433	noncoding	-1.25827	NA	NA	NA	NA	NA	NA	NA	NA	NA	NA	NA	NA
21PHAS_99	aco-miR14051c	Chr_05:38319321-38320791	w	931-952	TGAGAGGACAGATCATTATAAG	CCTATGATGATCTGTCCTCTCA	1.5	1C3G16	22M	38320263	Chr_05:38319571-38320541	970	7685.76	16318.3	8689.89	9255.49	11128	3903.89	56981.3	12002	8244.31	0.686909	noncoding	-1.15665	NA	NA	NA	NA	NA	NA	NA	NA	NA	NA	NA	NA
21PHAS_100	aco-miR14051d	Chr_05:38345114-38345864	w	46-67	TGAGAGGATAGATCATTATAAC	GTTATAATGGTCTGTCCTCTCA	1	0	22M	38345171	Chr_05:38345364-38345614	250	33.4249	30.5911	14.0942	27.3398	65.3118	13.4068	184.169	32.008	30.0381	0.938457	noncoding	-0.929595	NA	NA	NA	NA	NA	NA	NA	NA	NA	NA	NA	NA
21PHAS_103	aco-miR14051c	Chr_05:42641703-42643063	w	268-289	TGAGAGGACAGATCATTATAAG	TTTATAATGGTCTGTCCTCTCA	1	0	22M	42641982	Chr_05:42641953-42642813	860	9749.52	15435.6	6639.3	7658.71	10031.6	3966.4	53481.1	12592.6	7074	0.561759	noncoding	-1.21004	NA	NA	NA	NA	NA	NA	NA	NA	NA	NA	NA	NA
21PHAS_104	aco-miR14051d	Chr_06:6325993-6326575	c	458-479	TGAGAGGATAGATCATTATAAC	GTTATAATGATCTTTCCTCTCA	1	13T8	22M	6326106	Chr_06:6326243-6326325	82	1067.16	125.256	654.927	1098.97	727.61	569.786	4243.71	596.21	762.822	1.27945	noncoding	-1.06895	NA	NA	NA	NA	NA	NA	NA	NA	NA	NA	NA	NA
21PHAS_106	aco-miR14051c	Chr_06:6849453-6850140	c	15-36	TGAGAGGACAGATCATTATAAG	CTTATAATGATCTTTCCTCTCA	1	13T8	22M	6850114	Chr_06:6849703-6849890	187	112.01	437.638	78.8675	152.417	300.269	1098.35	2179.55	274.824	407.476	1.48268	noncoding	-1.315	NA	NA	NA	NA	NA	NA	NA	NA	NA	NA	NA	NA
Yellow highlighted loci are vegetative/all tissue expressed loci
