# Supplementary material for: Pre-meiotic 21-nucleotide reproductive phasiRNAs emerged in seed plants and diversified in flowering plants
Source: Nat Commun. 2021 Aug 16;12:4941. doi: 10.1038/s41467-021-25128-y (PMC8368212; doi:10.1038/s41467-021-25128-y)
Supplement: Supplementary file 9 — Supplementary Data 6 [file 41467_2021_25128_MOESM9_ESM.xlsx]

## Sheet: Supplementary Data 6
Supplementary Data 6. PARE validation of miR2118/482- and miR14051-triggered 21-nt phasiRNAs in columbine.
Name	PHAS Locus	Target_250bp_padded	miRname	Strand	tarSeq	Score	Mismatch	CIGAR	ClevagePosition	PAREAbundance	10-nt window abundance	PARE reads/window abundance	category	p.value	corrected.p.value	PARElibs_stage1	PARElibs_stage2
21PHAS_47	Chr_04:8436755-8438549	Chr_04:8436505-8438799_w	miR2118a	w	ATGGATTTGGTGGATTTGGGAA	3.5	5T7A2T2G2	22M	8437486	61	77	0.792	0	0.007004	0.0088	59	61
21PHAS_77	Chr_04:30079683-30079870	Chr_04:30079433-30080120_c	miR2118b_c_f_i	c	TGGGATTGGGTGGAATCAGAAA	3.5	1G3T7A3A4	22M	30079670	105	164	0.64	0	0.017417	0.0272	104	105
21PHAS_78	Chr_04:30087592-30087863	Chr_04:30087342-30088113_c	miR2118b_c_f_i	c	TGGGATTGGGTGGTATTGGAAA	2	1G3T10T5	22M	30087673	15	16	0.938	0	0.007004	0.0075	13	15
21PHAS_21	Chr_04:4040755-4041648	Chr_04:4040505-4041898_c	miR2118b_c_f_i	c	TGGGAATGGGTGTTTTCGGAAA	2.5	1G10T1T7	22M	4041177	6	6	1	1	0.006219	0.0062	3	6
21PHAS_69	Chr_04:16170521-16171421	Chr_04:16170271-16171671_w	miR2118b_c_f_i	w	TAAGAATGGGTGGTATCGGAAA	1	2A19	22M	16170931	90	100	0.9	0	0.003351	0.0037	90	59
21PHAS_80	Chr_04:36939564-36939921	Chr_04:36939314-36940171_w	miR2118b_c_f_i	w	TGGGAATGGGTGGTATCGGAAA	0.5	0	22M	36939564	3	3	1	0	0.004674	0.0047	2	3
21PHAS_25	Chr_04:6645472-6645943	Chr_04:6645222-6646193_w	miR2118b_c_f_i	w	TGGAATTGGGTGGTATCGGAAT	3.5	1G1A1T15T0	22M	6645876	9	12	0.75	0	0.017417	0.0232	6	9
21PHAS_44	Chr_04:8334545-8335208	Chr_04:8334295-8335458_w	miR2118b_c_f_i	w	TGGGAATGGGTGGTATCGGAAA	0.5	0	22M	8334617	41	50	0.82	0	0.004674	0.0057	48	41
21PHAS_49	Chr_04:8498992-8500156	Chr_04:8498742-8500406_w	miR2118b_c_f_i	w	TAGGATTGTGTGGTATCGGAAA	2	5T2T13	22M	8499356	69	83	0.831	0	0.007004	0.0084	35	69
21PHAS_50	Chr_04:8581485-8584095	Chr_04:8581235-8584345_w	miR2118b_c_f_i	w	TTGGGATGTGTGGTATCGGAAA	2.5	1T2G3T13	22M	8581908	5	7	0.714	2	0.091524	0.1281	3	5
21PHAS_31	Chr_04:8131333-8131415	Chr_04:8131083-8131665_c	miR2118d	c	TGGGATTAGGTGGTACCGGAAA	3	1G3T3G5C6	22M	8131436	55	61	0.902	0	0.010019	0.0111	55	20
21PHAS_34	Chr_04:8218854-8219572	Chr_04:8218604-8219822_c	miR2118d	c	TGGGATTAGGTGGTATCAGAAA	3	1G3T3G7A4	22M	8219487	136	142	0.958	0	0.010019	0.0105	136	85
21PHAS_37	Chr_04:8233134-8234738	Chr_04:8232884-8234988_c	miR2118d	c	TGGGATTAGGTGGTATCGGAAA	2	1G3T3G12	22M	8234274	7	7	1	0	0.007802	0.0078	7	2
21PHAS_39	Chr_04:8244855-8246214	Chr_04:8244605-8246464_c	miR2118d	c	TGGGATTAGGTGGTATCAGAAA	3	1G3T3G7A4	22M	8245728	2	3	0.667	1	0.002984	0.0045	2	4
21PHAS_60	Chr_04:14446891-14447581	Chr_04:14446641-14447831_w	miR2118d	w	TGGGAAGAGGTGGTATCGGAAA	2	1G4G2G12	22M	14447149	61	66	0.924	0	0.008166	0.0088	45	61
21PHAS_51	Chr_04:8597883-8598655	Chr_04:8597633-8598905_w	miR2118d	w	TTGGAATAGGTGGTATCAGAAA	2.5	1T7G7A4	22M	8598063	32	33	0.97	0	0.012802	0.0132	45	32
21PHAS_59	Chr_04:14430967-14431799	Chr_04:14430717-14432049_c	miR2118g	c	TCAGAATGGGTGGTGTCGGAAA	2	4A2G6G7	22M	14431728	26	27	0.963	0	0.003351	0.0035	26	19
21PHAS_57	Chr_04:14305354-14305583	Chr_04:14305104-14305833_c	miR2118h	c	TGAGAATAGGTGGTATCGGAAA	1.5	7A3G10	22M	14305414	76	82	0.927	0	0.012232	0.0132	76	83
21PHAS_71	Chr_04:24812566-24813066	Chr_04:24812316-24813316_c	miR2118h	c	CGAGGATGGGTGGTATCGGAAA	2	0C3G6G10	22M	24813065	32	34	0.941	0	0.005579	0.0059	32	54
21PHAS_58	Chr_04:14318748-14319326	Chr_04:14318498-14319576_w	miR2118h	w	TGAGAATGTGTGGTATCGGAAA	1.5	8T2G10	22M	14318878	12	12	1	0	0.012232	0.0122	12	18
21PHAS_43	Chr_04:8324585-8325407	Chr_04:8324335-8325657_w	miR2118h	w	TGAGAATGGGTGGTATCGGAAA	0.5	0	22M	8324748	26	31	0.839	0	0.002235	0.0027	26	7
21PHAS_45	Chr_04:8342220-8342344	Chr_04:8341970-8342594_w	miR2118h	w	TGAGAATGGGTGGTATCGGAAT	1.5	11G9T0	22M	8342218	8	9	0.889	0	0.012232	0.0138	8	0
21PHAS_48	Chr_04:8465281-8465719	Chr_04:8465031-8465969_w	miR2118h	w	TGAGAATGAGTGGTATCGGAAA	1.5	8A2G10	22M	8465363	28	29	0.966	0	0.012232	0.0127	28	28
21PHAS_108	Chr_07:28047757-28048578	Chr_07:28047507-28048828_w	miR2118h	w	TGAGAATGGGTGGTATCGGAAA	0.5	0	22M	28047858	15	15	1	0	0.00234	0.0023	15	15
21PHAS_109	Chr_07:37937436-37937602	Chr_07:37937186-37937852_w	miR2118h	w	TGAGATTGGGTGGTATCGGAAA	1.5	5T5G10	22M	37937436	3	7	0.429	2	0.051237	0.1196	3	1
21PHAS_89	Chr_04:44390950-44391901	Chr_04:44390700-44392151_c	miR14051a	c	TTTATAATGATCTACCCTCTCA	1.5	0T12A8	22M	44391740	12	12	1	2	0.053373	0.0534	14	12
21PHAS_40	Chr_04:8248681-8248910	Chr_04:8248431-8249160_c	miR14051a	c	TTTATAATGATCTACCCTCTCA	1.5	0T12A8	22M	8248909	8	8	1	0	0.013337	0.0133	8	4
21PHAS_42	Chr_04:8294911-8295767	Chr_04:8294661-8296017_c	miR14051a	c	TTTATAATGATCTACCCTCTCA	1.5	0T12A8	22M	8295733	6	6	1	0	0.013337	0.0133	6	6
21PHAS_2	Chr_01:38752570-38753901	Chr_01:38752320-38754151_w	miR14051a	w	TTTATAATGATCTACCCTCTCA	1.5	0T12A8	22M	38753205	54	54	1	0	0.013337	0.0133	54	35
21PHAS_83	Chr_04:39371509-39371696	Chr_04:39371259-39371946_w	miR14051a	w	TTTATAATGATCTACCCTCTCA	1.5	0T12A8	22M	39371509	48	48	1	0	0.013337	0.0133	48	43
21PHAS_65	Chr_04:15920684-15920871	Chr_04:15920434-15921121_c	miR14051b	c	GTTATAATGATTTGTTCTCTCG	1.5	0	22M	15920870	5	6	0.833	0	0.00234	0.0028	1	5
21PHAS_66	Chr_04:15934473-15934555	Chr_04:15934223-15934805_c	miR14051b	c	GTTATAATGATCTGTTCTCTCG	1	0	22M	15934554	6	6	1	0	0.001118	0.0011	6	16
21PHAS_62	Chr_04:15890532-15891579	Chr_04:15890282-15891829_c	miR14051cg	c	CTTATAATGATCTATCCTCTCT	2	13A7T0	22M	15891272	28	28	1	0	0.013337	0.0133	28	5
21PHAS_63	Chr_04:15908323-15909067	Chr_04:15908073-15909317_c	miR14051cg	c	TTTATAATGATCTGTCCTCTCT	1.5	0T20T0	22M	15908802	3	3	1	0	0.029758	0.0298	3	5
21PHAS_19	Chr_04:2394941-2395436	Chr_04:2394691-2395686_c	miR14051cg	c	CTTATAATGATCTATCCTCTCA	1	13A8	22M	2395397	89	89	1	0	0.008911	0.0089	89	64
21PHAS_90	Chr_04:44420582-44421189	Chr_04:44420332-44421439_c	miR14051cg	c	CTTATAATGATCTATCCTCTCA	1	13A8	22M	44421116	6	6	1	2	0.035906	0.0359	23	6
21PHAS_68	Chr_04:16014867-16016255	Chr_04:16014617-16016505_w	miR14051cg	w	TTTATAATGATCTGTCCTCTCT	1.5	0T20T0	22M	16016474	11	11	1	0	0.029758	0.0298	11	1
21PHAS_75	Chr_04:25690151-25691829	Chr_04:25689901-25692079_w	miR14051cg	w	TTTATGATGATCTGTCCTCTCT	2	0T4G15T0	22M	25691020	9	9	1	0	0.013337	0.0133	9	8
21PHAS_103	Chr_05:42641953-42642813	Chr_05:42641703-42643063_w	miR14051cg	w	TTTATAATGGTCTGTCCTCTCA	1	0	22M	42641982	3	4	0.75	2	0.037529	0.05	3	1
21PHAS_67	Chr_04:15948735-15950113	Chr_04:15948485-15950363_c	miR14051d	c	GTTATAATGATCTATCCTCTCT	1	21T0	22M	15949660	6	6	1	0	0.024298	0.0243	0	6
21PHAS_14	Chr_04:2363026-2363418	Chr_04:2362776-2363668_c	miR14051d	c	GTTATAATGATCTATTCTCTCA	0.5	0	22M	2363417	10	10	1	0	0.016265	0.0163	9	10
21PHAS_15	Chr_04:2366303-2366532	Chr_04:2366053-2366782_c	miR14051d	c	GTTATAATGATCTATTCTCTCA	0.5	0	22M	2366520	2	2	1	3	0.024903	0.0249	4	2
21PHAS_16	Chr_04:2367382-2367485	Chr_04:2367132-2367735_c	miR14051d	c	GTTATAATGATCTATTCTCTCA	0.5	0	22M	2367484	65	68	0.956	0	0.015542	0.0163	65	54
21PHAS_17	Chr_04:2369040-2370961	Chr_04:2368790-2371211_c	miR14051d	c	GTTATAATGATCTATTCTCTCA	0.5	0	22M	2370529	71	73	0.973	0	0.015542	0.016	71	67
21PHAS_81	Chr_04:38167950-38168587	Chr_04:38167700-38168837_c	miR14051d	c	TTTATAATGATCTATCCTCTCA	1	0T21	22M	38168567	53	53	1	0	0.023223	0.0232	53	18
21PHAS_86	Chr_04:44385596-44385804	Chr_04:44385346-44386054_c	miR14051d	c	TTTATAATGATCTAGCCTCTCA	2	0T13G7	22M	44385803	16	16	1	0	0.022129	0.0221	16	14
21PHAS_87	Chr_04:44387310-44387560	Chr_04:44387060-44387810_c	miR14051d	c	TTTATAATGATCTATCCTCTCA	1	0T21	22M	44387559	40	40	1	0	0.023223	0.0232	40	35
21PHAS_88	Chr_04:44389130-44389254	Chr_04:44388880-44389504_c	miR14051d	c	GTTATAATGATCTATCCTCTCT	1	21T0	22M	44389426	12	12	1	0	0.023223	0.0232	12	11
21PHAS_29	Chr_04:8013920-8014691	Chr_04:8013670-8014941_c	miR14051d	c	GTTATAATGATCTACCCTCTCA	1	14C7	22M	8014631	24	24	1	0	0.024298	0.0243	24	24
21PHAS_30	Chr_04:8049707-8050412	Chr_04:8049457-8050662_c	miR14051d	c	GTTATAATGATTTATCCTCTCA	0.5	0	22M	8050594	23	23	1	0	0.015542	0.0155	23	24
21PHAS_33	Chr_04:8151020-8151422	Chr_04:8150770-8151672_c	miR14051d	c	TTTATAATGATCTATCCTCTCA	1	0T21	22M	8151373	9	9	1	0	0.023223	0.0232	9	6
21PHAS_35	Chr_04:8230414-8230560	Chr_04:8230164-8230810_c	miR14051d	c	GTTATAATGATCTATCCTCTCA	0	0	22M	8230540	11	11	1	0	0.004466	0.0045	11	5
21PHAS_38	Chr_04:8236409-8236617	Chr_04:8236159-8236867_c	miR14051d	c	GTTATGATGATCTATCCTCTCA	0.5	0	22M	8236638	30	30	1	0	0.015542	0.0155	30	16
21PHAS_41	Chr_04:8252504-8253867	Chr_04:8252254-8254117_c	miR14051d	c	GTTATAATGATCTTTCCTCTCA	1	13T8	22M	8254016	2	2	1	1	0.006949	0.0069	2	0
21PHAS_3	Chr_01:38789868-38790161	Chr_01:38789618-38790411_w	miR14051d	w	TTTATAATGATCTATCCTCTCA	1	0T21	22M	38789825	8	8	1	0	0.023223	0.0232	8	31
21PHAS_4	Chr_01:38791337-38791545	Chr_01:38791087-38791795_w	miR14051d	w	TTTATAATGATCTATCCTCTCA	1	0T21	22M	38791337	3	3	1	0	0.024298	0.0243	1	3
21PHAS_5	Chr_01:38791944-38793681	Chr_01:38791694-38793931_w	miR14051d	w	TTTATAATGATCTATCCTCTCA	1	0T21	22M	38792383	44	44	1	0	0.023223	0.0232	44	34
21PHAS_97	Chr_05:13729487-13730403	Chr_05:13729237-13730653_w	miR14051d	w	GTTATAATGATTTATCCTCTCA	0.5	0	22M	13729695	11	11	1	0	0.015542	0.0155	11	2
