# Supplementary material for: Pre-meiotic 21-nucleotide reproductive phasiRNAs emerged in seed plants and diversified in flowering plants
Source: Nat Commun. 2021 Aug 16;12:4941. doi: 10.1038/s41467-021-25128-y (PMC8368212; doi:10.1038/s41467-021-25128-y)
Supplement: Supplementary file 10 — Supplementary Data 7 [file 41467_2021_25128_MOESM10_ESM.xlsx]

## Sheet: Supplementary Data 7
Supplementary Data 7. miR2118/482-triggered 21-nt phasiRNAs in flax
Name	miRname	Target_padded250	Strand	BindSite	miRseq	tarSeq	Score	Mismatch	CIGAR	Cleavage_site	PHAS_coordinates	Leaf	Stem	Root	Bud_stage1	Bud_stage2	Bud_stage3	Coding annotation	CPC score	UniRef_ID
21PHAS_1	lusv2_miR482a	276191:19687465-19688492	w	217-238	TCTTTCCGATGCCTTCCATTCC	GGAATGGAAGGCTTCGGAAAGA	1	12T9	22M	19687693	276191:19687715-19688242	106.063	93.1213	110.186	2438.35	11408.7	12962.9	noncoding	-1.43683	NA
21PHAS_2	lusv2_miR482a	276191:20796890-20797492	w	238-259	TCTTTCCGATGCCTTCCATTCC	GGAATGGAAGGCTTCGGAAAGA	1	12T9	22M	20797139	276191:20797140-20797242	0.950815	0.8234	6.40613	298.78	1097.12	1228.93	noncoding	-1.24275	NA
21PHAS_3	lusv2_miR482b	276271:16966779-16967465	c	238-259	TCTTTCTGATACCTTCCATTCC	GGAATGGAAGGTTTCGGAAAGA	1.5	12T2G6	22M	16967216	276271:16967029-16967215	14.5963	10.8092	8.28363	479.965	2467.72	2547.24	noncoding	-1.27027	NA
21PHAS_4	lusv2_miR482a	276301:679912-680577	c	239-260	TCTTTCCGATGCCTTCCATTCC	GGAATGGAAGGTGTCGGAAAGA	1	0	22M	680327	276301:680162-680327	13.2857	10.7961	4.52864	144.496	526.461	401.344	noncoding	-1.32577	NA
21PHAS_5	lusv2_miR482a	276301:717718-718341	w	110-131	TCTTTCCGATGCCTTCCATTCC	GGAATGGAAGGCTTCGGAAAGA	1	12T9	22M	717839	276301:717968-718091	8.44597	6.25423	8.73432	848.56	2809.8	2910.21	noncoding	-1.16218	NA
21PHAS_6	lusv2_miR482b	276301:2002701-2003431	c	217-238	TCTTTCTGATACCTTCCATTCC	GGAATGGAAGGTTTCAGAAAGA	1	12T9	22M	2003203	276301:2002951-2003181	21.3376	16.2794	23.6796	310.148	1303.22	1295.71	noncoding	-1.4056	NA
21PHAS_7	lusv2_miR482a	276321:7288300-7291672	c	20-41	TCTTTCCGATGCCTTCCATTCC	GGAATGGAAGGCTTCGGAAAGA	1	12T9	22M	7291641	276321:7288550-7291422	68.9982	59.3275	54.1509	3317.41	12374.1	11705.4	noncoding	-1.12883	NA
21PHAS_8	lusv2_miR482b	276321:19009284-19010225	c	196-217	TCTTTCTGATACCTTCCATTCC	GGAACGGAAGGTTTCGGAAAGA	2.5	4C7T2G6	22M	19010018	276321:19009534-19009975	11.0328	4.59431	19.4088	2991.46	11143.6	8656	noncoding	-0.827234	NA
21PHAS_9	lusv2_miR482a	276201:10664422-10665003	c	217-238	TCTTTCCGATGCCTTCCATTCC	GGAATGAAAGGCTTCGGAAAGA	2	6A5T9	22M	10664775	276201:10664672-10664753	5.59352	5.43083	4.14061	247.234	1372.07	1743.51	noncoding	-1.36905	NA
21PHAS_10	lusv2_miR482b	276221:20293618-20294476	w	216-237	TCTTTCTGATACCTTCCATTCC	GGAATGGAAGGTTTCGGAAAGA	1.5	12T2G6	22M	20293845	276221:20293868-20294226	9.67945	15.0443	14.5572	1686.3	7451.23	7629.76	noncoding	-1.24603	NA
21PHAS_11	lusv2_miR482a	276221:20649637-20650367	c	217-238	TCTTTCCGATGCCTTCCATTCC	GGAATGGAAGGCTTCGGAAAGA	1	12T9	22M	20650139	276221:20649887-20650117	32.1306	26.3045	46.9735	3989.38	18124.6	21899.8	noncoding	-1.29382	NA
