# Supplementary material for: Pre-meiotic 21-nucleotide reproductive phasiRNAs emerged in seed plants and diversified in flowering plants
Source: Nat Commun. 2021 Aug 16;12:4941. doi: 10.1038/s41467-021-25128-y (PMC8368212; doi:10.1038/s41467-021-25128-y)
Supplement: Supplementary file 11 — Supplementary Data 8 [file 41467_2021_25128_MOESM11_ESM.xlsx]

## Sheet: Supplementary Data 8
Supplementary Data 8. Enrichment analysis of 21-nt reproductive pathway genes in four eudicots
Gene_Id_strawberry	Chr	Start	End	Length	Name	Anther6_7	Anther7_8	Anther_9	Anther_10	Leaf	Enrichment in Reproductive tissues (Log2)
						Pre-Meiotic	Pre-Meiotic	Meiotic	Post-Meiotic	Vegetative	Pre-Meiotic	Pre-Meiotic	Meiotic	Post-Meiotic
gene09290-v1.0-hybrid	chr5	9513234	9523247	10014	FvAGO1a	40.5416	283.239	126.153	110.076	75.1819	-0.890982	1.91356	0.746712	0.550043
gene09291-v1.0-hybrid	chr5	9527330	9533470	6141	FvAGO1b	27.927	109.306	59.7462	47.3908	59.6574	-1.09504	0.873601	0.00214586	-0.332093
gene20067-v1.0-hybrid	chr3	7898671	7902585	3915	FvAGO2	21.7932	44.5155	43.8494	31.4346	21.6605	0.00881152	1.03924	1.01749	0.53729
gene07657-v1.0-hybrid	chr8	8545765	8552658	6894	FvAGO4	90.2442	299.29	166.978	148.955	127.148	-0.494609	1.23503	0.393144	0.228362
gene14489-v1.0-hybrid	chr3	31852736	31857675	4940	FvAGO5a	2.30397	0.151288	0.571357	0.764359	0.0582011	5.30693	1.37818	3.29527	3.71513
gene14490-v1.0-hybrid	chr3	31859381	31870859	11479	FvAGO5b	15.0114	46.4913	34.4282	31.029	20.9851	-0.483301	1.1476	0.714229	0.564255
gene01157-v1.0-hybrid	chr6	31330547	31342197	11651	FvAGO6a	17.1606	56.0572	17.5064	11.0695	1.23514	3.79636	5.50416	3.82514	3.16386
gene16926-v1.0-hybrid	chr4	5293790	5299491	5702	FvAGO6b	18.535	36.0653	14.8919	17.3312	15.1298	0.292863	1.25322	-0.0228651	0.195979
gene16928-v1.0-hybrid	chr4	5308337	5319443	11107	FvAGO6c	14.2809	80.7011	14.9092	7.58345	8.05492	0.826144	3.32465	0.888265	-0.087015
gene00394-v1.0-hybrid	chr7	12775350	12787713	12364	FvAGO8	1.39486	0.569369	5.39825	20.8736	0.185816	2.90817	1.61549	4.86054	6.81166
gene06591-v1.0-hybrid	chr4	17286639	17289305	2667	FvAGO9	5.59811	0.0294274	26.9431	0.735784	0	n.d	n.d	n.d	n.d
gene28930-v1.0-hybrid	chr4	820487	827669	7183	FvAGO10	35.1821	74.3393	74.8953	77.5584	30.144	0.222973	1.30226	1.31301	1.36341
gene18596-v1.0-hybrid	chr7	886484	895293	8810	FvDCL1	11.8266	42.367	28.822	32.4751	23.3622	-0.982143	0.858763	0.302991	0.475155
gene05697-v1.0-hybrid	chr6	28940806	28953241	12436	FvDCL2a	2.3871	0.842901	1.68795	1.50659	3.04734	-0.352294	-1.85412	-0.852285	-1.01627
gene21522-v1.0-hybrid	chr6	52945	66566	13622	FvDCL2b	10.5086	13.1352	11.7629	14.6759	5.56426	0.917309	1.23918	1.07998	1.39919
gene15481-v1.0-hybrid	chr6	13472805	13481624	8820	FvDCL3a	8.73206	23.7689	39.3454	33.4592	13.8847	-0.669098	0.775584	1.5027	1.26891
gene17614-v1.0-hybrid	chr2	11578806	11593553	14748	FvDCL3b	2.50391	27.648	7.43374	1.88802	0.12888	4.28008	7.745	5.84999	3.87277
gene30864-v1.0-hybrid	chr1	3246632	3258861	12230	FvDCL4	14.7972	18.4176	15.1743	11.6006	8.67763	0.769951	1.08571	0.806257	0.418833
gene06498-v1.0-hybrid	chr4	16715135	16719992	4858	FvRDR1	7.59485	3.54942	2.43147	1.41286	2.61594	1.53769	0.440252	-0.105504	-0.888711
gene32159-v1.0-hybrid	chr5	3054772	3058777	4006	FvRDR2	62.7441	137.166	72.1518	53.2188	35.5277	0.820539	1.9489	1.02209	0.582994
gene11284-v1.0-hybrid	chr1	4158117	4163090	4974	FvRDR3	9.0473	8.00479	16.856	31.8175	8.95115	0.0154151	-0.161209	0.913118	1.82967
gene11285-v1.0-hybrid	chr1	4163834	4173829	9996	FvRDR4	4.13922	4.18766	2.38902	3.6709	2.90722	0.509714	0.5265	-0.283224	0.336493
gene11637-v1.0-hybrid	chr8	9370834	9374145	3312	FvRDR6a	7.47809	0.139605	13.3881	12.2443	0.132232	5.82153	0.0782882	6.66174	6.5329
gene11638-v1.0-hybrid	chr8	9374934	9379838	4905	FvRDR6b	14.0543	40.221	13.5408	16.1696	8.33505	0.753751	2.27068	0.700053	0.956021
											Enrichment in Reproductive tissues (Log2)
Gene_Id_columbine	Chr	Start	End	Length	Name	Bud_stage_1	Bud_stage_2	Bud_stage_3	Bud_stage_4	Leaf	Bud_stage_1	Bud_stage_2	Bud_stage_3	Bud_stage_4
Aqcoe3G009200.v3.1	Chr_03	593931	601991	8061	AcAGO1a	96.0465	108.079	42.4108	35.7715	23.5738	2.02655	2.19683	0.847249	0.601631
Aqcoe3G423500.v3.1	Chr_03	41489593	41496558	6966	AcAGO1b	162.394	173.125	90.245	91.841	24.8171	2.71008	2.8024	1.86251	1.8878
Aqcoe3G436100.v3.1	Chr_03	42218439	42224466	6028	AcAGO1c	26.6561	43.7297	2.04204	3.0385	0.0228809	10.1861	10.9003	6.47973	7.05307
Aqcoe1G170900.v3.1	Chr_01	9852200	9857667	5468	AcAGO2	2.0207	1.81963	0.603374	0.363921	0.708077	1.51288	1.36166	-0.230855	-0.960281
Aqcoe2G004000.v3.1	Chr_02	343713	351563	7851	AcAGO4a	54.257	41.871	14.4587	8.19188	6.76187	3.00432	2.63046	1.09644	0.276772
Aqcoe2G004200.v3.1	Chr_02	362940	369577	6638	AcAGO4b	96.8134	87.2344	44.7659	12.8127	15.1831	2.67274	2.52243	1.55993	-0.244892
Aqcoe2G159700.v3.1	Chr_02	17149709	17156582	6874	AcAGO5a	74.001	69.7012	15.4862	116.446	10.6527	2.79633	2.70997	0.539762	3.45038
Aqcoe5G237200.v3.1	Chr_05	15842123	15848922	6800	AcAGO5b	24.0335	20.2231	5.68383	11.4059	0.0970035	7.95279	7.70375	5.87268	6.87752
Aqcoe3G326900.v3.1	Chr_03	35844672	35851397	6726	AcAGO6a	8.14478	13.3432	4.65941	2.72746	1.50968	2.43164	3.14379	1.62591	0.85332
Aqcoe3G411800.v3.1	Chr_03	40882752	40889908	7157	AcAGO6b	26.3261	30.6837	13.0059	4.82813	14.2007	0.890532	1.11151	-0.126796	-1.55643
Aqcoe3G436200.v3.1	Chr_03	42224893	42232011	7119	AcAGO6c	51.9724	102.822	35.0556	15.2743	4.98321	3.3826	4.36692	2.8145	1.61595
Aqcoe5G010000.v3.1	Chr_05	613823	621957	8135	AcAGO6d	10.5613	14.1493	6.55366	2.16374	1.54341	2.7746	3.19653	2.08617	0.487401
Aqcoe6G251300.v3.1	Chr_06	22501843	22512816	10974	AcAGO6e	5.82464	9.81939	4.55197	1.75152	2.02726	1.52263	2.2761	1.16696	-0.210927
Aqcoe7G050600.v3.1	Chr_07	2987123	2993524	6402	AcAGO6f	0.912662	0.862515	0.441805	1.06636	0.0107721	6.40472	6.32318	5.35804	6.62926
Aqcoe3G351300.v3.1	Chr_03	37235307	37239247	3941	AcAGO7	12.5221	12.5304	3.82632	2.07561	3.09388	2.01699	2.01795	0.306545	-0.575876
Aqcoe5G046400.v3.1	Chr_05	2460934	2469045	8112	AcAGO10a	51.867	52.9051	20.0716	2.85992	1.04069	5.6392	5.66779	4.26954	1.45843
Aqcoe7G204100.v3.1	Chr_07	15738502	15751476	12975	AcAGO10b	8.80996	8.54542	2.30194	0.670783	0.0697859	6.98006	6.93607	5.04378	3.26484
Aqcoe5G472300.v3.1	Chr_05	44190117	44201248	11132	AcDCL1	11.5803	11.5512	4.39731	3.0674	5.51335	1.07067	1.06704	-0.32631	-0.845913
Aqcoe3G371500.v3.1	Chr_03	38539682	38550887	11206	AcDCL2	7.02538	8.97173	3.76936	2.27528	2.06929	1.76344	2.11625	0.865184	0.136908
Aqcoe2G139000.v3.1	Chr_02	12626801	12642394	15594	AcDCL3a	2.99798	3.13687	2.09666	2.22804	0.963851	1.63711	1.70244	1.12121	1.2089
Aqcoe7G432400.v3.1	Chr_07	42820253	42832256	12004	AcDCL3b	13.6583	23.806	5.02523	1.34235	1.20723	3.50001	4.30155	2.05749	0.153066
Aqcoe7G366900.v3.1	Chr_07	38602710	38628073	25364	AcDCL4	3.4257	3.66529	1.96261	1.22589	1.52616	1.16649	1.26402	0.362871	-0.316077
Aqcoe3G414400.v3.1	Chr_03	41043980	41047443	3464	AcRDR1a	10.9386	17.9524	6.07051	4.0881	1.10647	3.3054	4.02014	2.45585	1.88546
Aqcoe3G414800.v3.1	Chr_03	41067990	41074422	6433	AcRDR1b	18.3991	33.7866	10.9796	6.22019	6.46272	1.50942	2.38624	0.764612	-0.055184
Aqcoe3G415100.v3.1	Chr_03	41085527	41089733	4207	AcRDR1c	27.974	56.1006	17.9518	10.0071	8.41248	1.73348	2.73741	1.09353	0.250424
Aqcoe4G176400.v3.1	Chr_04	24448711	24455022	6312	AcRDR1d	17.3228	29.4564	11.0035	6.35174	4.7333	1.87176	2.63766	1.21705	0.424307
Aqcoe4G176500.v3.1	Chr_04	24457544	24470966	13423	AcRDR1e	2.22726	3.69769	1.30767	0.916453	0.235432	3.24189	3.97325	2.47362	1.96075
Aqcoe5G431400.v3.1	Chr_05	41533511	41536537	3027	AcRDR1f	10.5649	15.6324	5.68199	3.84028	0.890145	3.56909	4.13436	2.67428	2.1091
Aqcoe6G285700.v3.1	Chr_06	26686479	26690251	3773	AcRDR1g	0	0.0166722	0	0.0457982	0	n.d	n.d	n.d	n.d
Aqcoe3G300000.v3.1	Chr_03	34168729	34174525	5797	AcRDR2	9.63763	11.0245	4.92927	0.69986	0.944596	3.35091	3.54488	2.38361	-0.432631
Aqcoe7G408900.v3.1	Chr_07	41378043	41390017	11975	AcRDR3	13.6753	10.6129	2.00206	1.41138	2.90536	2.23479	1.86903	-0.537228	-1.04162
Aqcoe7G388500.v3.1	Chr_07	40317195	40323577	6383	AcRDR6	14.6892	17.3331	10.8071	4.43371	5.25186	1.48385	1.72263	1.04108	-0.244312
										Enrichment in Reproductive tissues (Log2)
Gene_Id_rose	Chr	Start	End	Length	Name	Bud_stage_1	Bud_stage_2	Bud_stage_3	Leaf	Bud_stage_1	Bud_stage_2	Bud_stage_3
gene:RcHm_v2.0_Chr7g0177431	RcHm_v2.0_Chr7	406877	413944	7068	RcAGO1a	131.319	68.1629	50.5565	50.6922	1.37324	0.427224	-0.00386719
gene:RcHm_v2.0_Chr7g0177461	RcHm_v2.0_Chr7	418317	423323	5007	RcAGO1b	12.7118	12.5057	7.21354	23.5549	-0.889865	-0.913444	-1.70725
gene:RcHm_v2.0_Chr5g0019581	RcHm_v2.0_Chr5	14035823	14040637	4815	RcAGO2	14.5205	15.5056	13.3115	14.8979	-0.037018	0.0576852	-0.162431
gene:RcHm_v2.0_Chr5g0049901	RcHm_v2.0_Chr5	48030104	48038121	8018	RcAGO4	86.4495	43.2525	35.3155	37.885	1.19023	0.191158	-0.101325
gene:RcHm_v2.0_Chr5g0056081	RcHm_v2.0_Chr5	59488764	59494270	5507	RcAGO5a	3.22237	1.57673	1.49452	6.29773	-0.966708	-1.9979	-2.07515
gene:RcHm_v2.0_Chr5g0056091	RcHm_v2.0_Chr5	59501743	59507868	6126	RcAGO5b	68.5827	26.7426	17.5202	14.0669	2.28555	0.92684	0.316716
gene:RcHm_v2.0_Chr5g0055991	RcHm_v2.0_Chr5	59412747	59416579	3833	RcAGO5c	4.65139	2.05145	1.82721	5.7966	-0.317548	-1.49856	-1.66556
gene:RcHm_v2.0_Chr2g0157971	RcHm_v2.0_Chr2	74289624	74299187	9564	RcAGO6a	11.4598	6.04926	2.73785	0.153652	6.22078	5.29902	4.15531
gene:RcHm_v2.0_Chr2g0157951	RcHm_v2.0_Chr2	74272737	74278332	5596	RcAGO6b	2.14315	2.84186	1.59203	0.160921	3.73531	4.14242	3.30645
gene:RcHm_v2.0_Chr2g0157981	RcHm_v2.0_Chr2	74301983	74309853	7871	RcAGO6c	9.22427	4.67088	3.79585	1.30607	2.8202	1.83846	1.53919
gene:RcHm_v2.0_Chr4g0439121	RcHm_v2.0_Chr4	61565132	61569388	4257	RcAGO7	5.68187	3.46762	1.7925	1.58967	1.83764	1.12523	0.173254
gene:RcHm_v2.0_Chr1g0330301	RcHm_v2.0_Chr1	20063457	20069291	5835	RcAGO8	1.42444	4.3003	2.15447	0.0839723	4.08434	5.67838	4.68128
gene:RcHm_v2.0_Chr4g0412801	RcHm_v2.0_Chr4	36766891	36769569	2679	RcAGO9	1.57964	0.199743	0.549825	0	n.d	n.d	n.d
gene:RcHm_v2.0_Chr1g0361361	RcHm_v2.0_Chr1	53342836	53352194	9359	RcDCL1	8.80079	7.72973	3.79948	19.4357	-1.14301	-1.33022	-2.35484
gene:RcHm_v2.0_Chr3g0447571	RcHm_v2.0_Chr3	232684	241889	9206	RcDCL2	28.155	4.91698	3.10869	1.84181	3.9342	1.41665	0.755183
gene:RcHm_v2.0_Chr6g0312121	RcHm_v2.0_Chr6	68828383	68837989	9607	RcDCL3a	10.2865	6.91257	3.55266	5.56562	0.886139	0.312678	-0.647644
gene:RcHm_v2.0_Chr6g0284721	RcHm_v2.0_Chr6	48073739	48082026	8288	RcDCL3b	5.81021	0.208643	0.0572079	0.0108775	9.06109	4.26161	2.39486
gene:RcHm_v2.0_Chr2g0086421	RcHm_v2.0_Chr2	1581833	1595214	13382	RcDCL4	1.21874	1.03219	0.411278	2.17821	-0.837756	-1.07744	-2.40496
gene:RcHm_v2.0_Chr2g0166231	RcHm_v2.0_Chr2	80965464	80969581	4118	RcRDR1a	0.774201	0.553703	0.833482	0.0833725	3.21506	2.73147	3.32151
gene:RcHm_v2.0_Chr3g0471611	RcHm_v2.0_Chr3	17452440	17461172	8733	RcRDR1b	6.99866	5.84009	3.26066	1.80757	1.95303	1.69194	0.851112
gene:RcHm_v2.0_Chr4g0442681	RcHm_v2.0_Chr4	64137183	64142921	5739	RcRDR1c	17.8933	16.0029	8.99392	11.0943	0.689605	0.528524	-0.302793
gene:RcHm_v2.0_Chr4g0442701	RcHm_v2.0_Chr4	64152024	64156279	4256	RcRDR1d	5.03177	3.97569	1.90227	6.07682	-0.272251	-0.612113	-1.67559
gene:RcHm_v2.0_Chr4g0442711	RcHm_v2.0_Chr4	64160463	64164101	3639	RcRDR1e	0.575369	0.280336	0.284618	0.545999	0.0755892	-0.961742	-0.939869
gene:RcHm_v2.0_Chr4g0442751	RcHm_v2.0_Chr4	64205127	64209410	4284	RcRDR1f	0.332172	0.430107	0.234577	0.591095	-0.831461	-0.458696	-1.33333
gene:RcHm_v2.0_Chr7g0193931	RcHm_v2.0_Chr7	12217269	12222037	4769	RcRDR2	18.3146	12.9944	7.99322	3.39365	2.43208	1.93697	1.23594
gene:RcHm_v2.0_Chr2g0091681	RcHm_v2.0_Chr2	5347343	5356891	9549	RcRDR3	1.01049	1.35237	1.30723	61.4025	-5.92517	-5.50473	-5.55371
gene:RcHm_v2.0_Chr2g0091711	RcHm_v2.0_Chr2	5374066	5383244	9179	RcRDR4a	4.39508	3.18625	1.29406	0.778188	2.4977	2.03367	0.733714
gene:RcHm_v2.0_Chr2g0091721	RcHm_v2.0_Chr2	5401349	5406281	4933	RcRDR4b	0.244165	0.214813	0.0396949	0.842657	-1.78709	-1.97186	-4.40792
gene:RcHm_v2.0_Chr2g0091731	RcHm_v2.0_Chr2	5413414	5417778	4365	RcRDR4c	0.451733	0.574304	0.0826648	1.40639	-1.63845	-1.29211	-4.08858
gene:RcHm_v2.0_Chr5g0014401	RcHm_v2.0_Chr5	9870990	9881390	10401	RcRDR5	0.0913642	0.119876	0.0054469	0.0822553	0.15152	0.543368	-3.9166
gene:RcHm_v2.0_Chr4g0412141	RcHm_v2.0_Chr4	35884489	35893204	8716	RcRDR6a	14.0873	10.9983	8.3397	4.90207	1.52293	1.16581	0.766603
gene:RcHm_v2.0_Chr6g0298021	RcHm_v2.0_Chr6	59587510	59590827	3318	RcRDR6b	2.45799	2.85847	1.8217	0	n.d	n.d	n.d
										Enrichment in Reproductive tissues (Log2)
Gene_Id_flax	Chr	Start	End	Length	Name	Bud_stage_1	Bud_stage_2	Bud_stage_3	Leaf	Bud_stage_1	Bud_stage_2	Bud_stage_3
Lus10017983.g	chr14	16720401	16726361	5961	LuAGO1a	19.2075	18.7604	27.6201	7.57944	1.34151	1.30753	1.86556
Lus10031331.g	chr11	19230361	19235749	5389	LuAGO1b	25.5104	21.5738	21.5168	13.4693	0.921413	0.679605	0.675789
Lus10031904.g	chr10	574073	579345	5273	LuAGO1c	25.9571	19.5348	20.8084	11.5117	1.17303	0.762946	0.854065
Lus10041978.g	chr11	2892705	2898679	5975	LuAGO1d	13.1186	13.586	15.5476	9.19448	0.512768	0.563276	0.757852
Lus10018290.g	chr12	5115136	5118591	3456	LuAGO2a	4.6303	0.0240307	0.0258578	0.014595	8.30949	0.719401	0.825125
Lus10040619.g	chr3	5991411	5995701	4291	LuAGO2b	1.15032	0.0096332	0.020826	0	n.d	n.d	n.d
Lus10025537.g	chr14	2162259	2168518	6260	LuAGO4a	33.5433	26.5229	31.2434	12.789	1.39111	1.05233	1.28864
Lus10026750.g	chr1	17064404	17069593	5190	LuAGO4b	45.1577	34.017	37.4797	14.8534	1.60418	1.19546	1.33532
Lus10014386.g	chr6	15143853	15150424	6572	LuAGO5	6.28726	10.0246	15.3339	0.376684	4.061	4.73405	5.34723
Lus10015155.g	chr6	906959	912135	5177	LuAGO6a	0.470844	0.384389	0.430579	0.00974315	5.59472	5.30204	5.46575
Lus10029989.g	chr4	18379353	18384922	5570	LuAGO6b	0.784473	0.684716	0.669018	0.209237	1.90659	1.71037	1.67691
Lus10035331.g	chr5	12156813	12161654	4842	LuAGO6c	0.735155	0.445132	0.385396	0.204098	1.84879	1.12497	0.91708
Lus10036794.g	chr4	11974587	11977801	3215	LuAGO7a	2.34903	1.82937	1.92365	0.866209	1.43927	1.07856	1.15105
Lus10036795.g	chr4	11984988	11987695	2708	LuAGO7b	2.65917	2.06502	2.31269	1.06564	1.31926	0.954441	1.11785
Lus10037136.g	chr3	2652695	2655911	3217	LuAGO7c	2.39253	2.0482	2.98363	3.97371	-0.73195	-0.956134	-0.413418
Lus10006627.g	chr8	22114719	22120355	5637	LuAGO10a	10.5618	8.11673	9.42104	3.28741	1.68384	1.30395	1.51894
Lus10039386.g	chr10	3323871	3329220	5350	LuAGO10b	13.8765	9.54308	10.6713	3.55878	1.96319	1.42307	1.58428
Lus10005141.g	chr15	4610850	4612188	1339	LuDCL1a	17.2524	16.7733	19.3555	15.2813	0.175029	0.134395	0.340972
Lus10030177.g	chr4	279940	282795	2856	LuDCL1b	10.2457	9.2704	10.7568	8.67313	0.2404	0.0960789	0.310621
Lus10036447.g	chr11	7810842	7817239	6398	LuDCL2	3.07721	2.49973	2.56192	1.79927	0.77421	0.474359	0.50981
Lus10016367.g	chr2	2185186	2194346	9161	LuDCL3a	4.15583	3.13483	3.36026	1.75835	1.24092	0.834169	0.934355
Lus10019757.g	chr13	4289330	4298763	9434	LuDCL3b	4.80825	3.48292	3.50341	1.49274	1.68755	1.22233	1.23079
Lus10019587.g	chr11	13139063	13141455	2393	LuDCL4	5.42696	4.018	4.70436	2.16067	1.32866	0.894995	1.12252
Lus10019164.g	chr3	4663212	4666767	3556	LuRDR1	4.90548	3.7639	3.52241	5.44346	-0.150127	-0.532296	-0.62796
Lus10002361.g	chr11	3449605	3451677	2073	LuRDR2a	0.743825	0.599664	0.662999	0.353778	1.07212	0.761312	0.906165
Lus10042134.g	chr14	15954897	15959641	4745	LuRDR2b	2.34029	2.43604	2.84104	1.86674	0.32617	0.384021	0.605899
Lus10012965.g	chr11	15365406	15373673	8268	LuRDR3	4.44129	1.12688	1.54799	0.850172	2.38515	0.406509	0.86457
Lus10002910.g	chr3	26448554	26451183	2630	LuRDR6a	11.5687	11.0295	10.6788	5.34211	1.11475	1.04588	0.999261
Lus10002017.g*					LuRDR6b*
*LuRDR6b is annotated based on the version 1 proteome, and this gene doesn't mapped to the version 2 genome downloaded from NCBI with only 15 pseudomolecules; the normalization and mapping of RNA-seq reads was done with the v2 genome downloaded from NCBI.
