# Supplementary material for: Pre-meiotic 21-nucleotide reproductive phasiRNAs emerged in seed plants and diversified in flowering plants
Source: Nat Commun. 2021 Aug 16;12:4941. doi: 10.1038/s41467-021-25128-y (PMC8368212; doi:10.1038/s41467-021-25128-y)
Supplement: Supplementary file 12 — Supplementary Data 9 [file 41467_2021_25128_MOESM12_ESM.xlsx]

## Sheet: Supplementary Data 9
Supplementary Data 9. Nomenclature of Argonaute-encoding genes.
Name	Gene_ID
AcAGO10a	Aqcoe5G046400.1.p
AcAGO10b	Aqcoe7G204100.1.p
AcAGO1a	Aqcoe3G009200.1.p
AcAGO1b	Aqcoe3G423500.1.p
AcAGO1c	Aqcoe3G436100.1.p
AcAGO2	Aqcoe1G170900.1.p
AcAGO4a	Aqcoe2G004000.1.p
AcAGO4b	Aqcoe2G004200.1.p
AcAGO5a	Aqcoe2G159700.1.p
AcAGO5b	Aqcoe5G237200.1.p
AcAGO6a	Aqcoe3G326900.1.p
AcAGO6b	Aqcoe3G411800.1.p
AcAGO6c	Aqcoe3G436200.1.p
AcAGO6d	Aqcoe5G010000.1.p
AcAGO6e	Aqcoe6G251300.1.p
AcAGO6f	Aqcoe7G050600.1.p
AcAGO7	Aqcoe3G351300.1.p
AoAGO10	evm.model.AsparagusV1_01.2088
AoAGO1a	evm.model.AsparagusV1_04.501
AoAGO1b	evm.model.AsparagusV1_Unassigned.658
AoAGO1c	evm.model.AsparagusV1_01.1022
AoAGO2	evm.model.AsparagusV1_03.673
AoAGO4a	evm.model.AsparagusV1_05.12
AoAGO4b	evm.model.AsparagusV1_07.1132
AoAGO5a	evm.model.AsparagusV1_01.3493
AoAGO5b	evm.model.AsparagusV1_02.2038
AoAGO5c	evm.model.AsparagusV1_03.1977
AoAGO6	evm.model.AsparagusV1_05.3195
AoAGO7	evm.model.AsparagusV1_08.1378
AtAGO1	AT1G48410.1
AtAGO10	AT5G43810.1
AtAGO2	AT1G31280.1
AtAGO3	AT1G31290.1
AtAGO4	AT2G27040.1
AtAGO5	AT2G27880.1
AtAGO6	AT2G32940.1
AtAGO7	AT1G69440.1
AtAGO8	AT5G21030.1
AtAGO9	AT5G21150.1
AtrAGO1	evm_27.model.AmTr_v1.0_scaffold00044.24
AtrAGO10a	evm_27.model.AmTr_v1.0_scaffold00002.566
AtrAGO10b	evm_27.model.AmTr_v1.0_scaffold00122.61
AtrAGO18	evm_27.model.AmTr_v1.0_scaffold00169.41
AtrAGO2	evm_27.model.AmTr_v1.0_scaffold00032.76
AtrAGO5a	evm_27.model.AmTr_v1.0_scaffold00002.501
AtrAGO5b	evm_27.model.AmTr_v1.0_scaffold00024.271
AtrAGO6	evm_27.model.AmTr_v1.0_scaffold00008.121
AtrAGO7	evm_27.model.AmTr_v1.0_scaffold00058.31
FvAGO10	mrna28930.1-v1.0-hybrid
FvAGO1a	mrna09290.1-v1.0-hybrid
FvAGO1b	mrna09291.1-v1.0-hybrid
FvAGO2	mrna20067.1-v1.0-hybrid
FvAGO4	mrna07657.1-v1.0-hybrid
FvAGO5a	mrna14489.1-v1.0-hybrid
FvAGO5b	mrna14490.1-v1.0-hybrid
FvAGO6a	mrna01157.1-v1.0-hybrid
FvAGO6b	mrna16926.1-v1.0-hybrid
FvAGO6c	mrna16928.1-v1.0-hybrid
FvAGO8	mrna00394.1-v1.0-hybrid
FvAGO9	mrna06591.1-v1.0-hybrid
GbAGO1	Gb_34642
GbAGO2a	Gb_13708
GbAGO2b	Gb_13719
GbAGO2c	Gb_21789
GbAGO6	Gb_34718
GbAGO7	Gb_15866
GmAGO10a	Glyma.20G151400.1.p
GmAGO10b	Glyma.10G242800.1.p
GmAGO10c	Glyma.02G002500.1.p
GmAGO10d	Glyma.10G002700.1.p
GmAGO10e	Glyma.05G011300.1.p
GmAGO10f	Glyma.17G119400.1.p
GmAGO10g	Glyma.04G150900.1.p
GmAGO10h	Glyma.06G213300.1.p
GmAGO1a	Glyma.16G217300.1.p
GmAGO1b	Glyma.09G167100.1.p
GmAGO2	Glyma.15G126700.1.p
GmAGO3	Glyma.20G022900.1.p
GmAGO4a	Glyma.14G041100.1.p
GmAGO4b	Glyma.02G274900.1.p
GmAGO4c	Glyma.20G052500.1.p
GmAGO5a	Glyma.12G083500.1.p
GmAGO5b	Glyma.11G190900.1.p
GmAGO6a	Glyma.13G193200.1.p
GmAGO7a	Glyma.01G053100.1.p
GmAGO7b	Glyma.02G111600.1.p
GmAGO9	Glyma.06G314500.1.p
LuAGO10a	Lus10006627
LuAGO10b	Lus10039386
LuAGO1a	Lus10017983
LuAGO1b	Lus10031331
LuAGO1c	Lus10031904
LuAGO1d	Lus10041978
LuAGO2a	Lus10018290
LuAGO2b	Lus10040619
LuAGO4a	Lus10025537
LuAGO4b	Lus10026750
LuAGO5	Lus10014386
LuAGO6a	Lus10015155
LuAGO6b	Lus10029989
LuAGO6c	Lus10035331
LuAGO7a	Lus10036794
LuAGO7b	Lus10036795
LuAGO7c	Lus10037136
OsAGO10	LOC_Os06g39640.1
OsAGO17	LOC_Os02g07310.1
OsAGO18	LOC_Os07g28850.1
OsAGO1a	LOC_Os02g45070.1
OsAGO1b	LOC_Os04g47870.1
OsAGO1c	LOC_Os02g58490.1
OsAGO1d	LOC_Os06g51310.1
OsAGO2a	LOC_Os04g52540.1
OsAGO2b	LOC_Os04g52550.1
OsAGO4a	LOC_Os01g16870.1
OsAGO4b	LOC_Os04g06770.1
OsAGO5a	LOC_Os03g47830.1
OsAGO5b	LOC_Os07g09020.1
OsAGO5c	LOC_Os03g58600.1
OsAGO5d	LOC_Os03g57560.1
OsAGO5e	LOC_Os03g47820.1
OsAGO7	LOC_Os03g33650.1
RcAGO1a	RcHm_v2.0_Chr7g0177431
RcAGO1b	RcHm_v2.0_Chr7g0177461
RcAGO2	RcHm_v2.0_Chr5g0019581
RcAGO4	RcHm_v2.0_Chr5g0049901
RcAGO5a	RcHm_v2.0_Chr5g0056081
RcAGO5b	RcHm_v2.0_Chr5g0056091
RcAGO5c	RcHm_v2.0_Chr5g0055991
RcAGO6a	RcHm_v2.0_Chr2g0157971
RcAGO6b	RcHm_v2.0_Chr2g0157951
RcAGO6c	RcHm_v2.0_Chr2g0157981
RcAGO7	RcHm_v2.0_Chr4g0439121
RcAGO8	RcHm_v2.0_Chr1g0330301
RcAGO9	RcHm_v2.0_Chr4g0412801
SlAGO10a	Solyc09g082830.2.1
SlAGO10b	Solyc12g006790.1.1
SlAGO15	Solyc03g111760.2.1
SlAGO1a	Solyc06g072300.2.1
SlAGO1b	Solyc03g098280.2.1
SlAGO2a	Solyc02g069260.2.1
SlAGO2b	Solyc02g069270.2.1
SlAGO3	Solyc02g069280.2.1
SlAGO4a	Solyc01g008960.2.1
SlAGO4b	Solyc06g073540.2.1
SlAGO4c	Solyc06g073530.1.1
SlAGO4d	Solyc01g096750.1.1
SlAGO5	Solyc06g074730.2.1
SlAGO6	Solyc07g049500.2.1
SlAGO7	Solyc01g010970.2.1
ZmAGO10a	Zm00001d046438_T001
ZmAGO10b	Zm00001d036917_T001
ZmAGO18a	Zm00001d006351_T001
ZmAGO18b	Zm00001d033206_T001
ZmAGO18c	Zm00001d021345_T001
ZmAGO1a	Zm00001d035747_T001
ZmAGO1b	Zm00001d026111_T001
ZmAGO1c	Zm00001d002650_T001
ZmAGO1d	Zm00001d014875_T001
ZmAGO2a	Zm00001d002316_T001
ZmAGO2b	Zm00001d026300_T001
ZmAGO4a	Zm00001d008249_T001
ZmAGO4b	Zm00001d040429_T001
ZmAGO4c	Zm00001d039214_T024
ZmAGO5a	Zm00001d013542_T001
ZmAGO5b	Zm00001d007786_T001
ZmAGO5c	Zm00001d013063_T001
ZmAGO5d	Zm00001d033518_T001
ZmAGO6	Zm00001d019905_T001
ZmAGO7	Zm00001d029573_T001
Name	Gene_ID_used	Contig	Software	Annotation	Start	End	Score	Strand	Length
PaAGO1	AT1G48410.1-R1-1-A1	MA_118377	genBlastG	transcript	7467	17538	350.049	-	10071
PaAGO10	AT5G43810.1-R1-1-A1	MA_594	genBlastG	transcript	2480	46165	319.224	+	43685
PaAGO2a	LOC_Os07g09020.1-R1-1-A1	MA_455923	genBlastG	transcript	40	4807	-29.9681	+	4767
PaAGO2b	LOC_Os04g52540.1-R1-1-A1	MA_123150	genBlastG	transcript	15386	19712	90.4841	+	4326
PaAGO2c	LOC_Os04g52540.1-R1-1-A1	MA_10427005	genBlastG	transcript	5524	10063	137.407	-	4539
PaAGO2d	AT1G69440.1-R3-3-A1	MA_12746	genBlastG	transcript	13439	22096	25.5389	-	8657
PaAGO2e	AT1G31280.1-R1-1-A1	MA_31624	genBlastG	transcript	4323	8624	114.615	-	4301
PaAGO6a	AT2G32940.1-R1-1-A1	MA_76891	genBlastG	transcript	18104	26417	10.4756	+	8313
PaAGO6b	AT5G21030.1-R1-1-A1	MA_14457	genBlastG	transcript	3548	18288	129.679	-	14740
PaAGO7	AT1G69440.1-R2-2-A1	MA_10305920	genBlastG	transcript	10014	12475	5.79331	-	2461
