# Supplementary material for: Pre-meiotic 21-nucleotide reproductive phasiRNAs emerged in seed plants and diversified in flowering plants
Source: Nat Commun. 2021 Aug 16;12:4941. doi: 10.1038/s41467-021-25128-y (PMC8368212; doi:10.1038/s41467-021-25128-y)
Supplement: Supplementary file 13 — Supplementary Data 10 [file 41467_2021_25128_MOESM13_ESM.xlsx]

## Sheet: Supplementary Data 10
Supplementary Data 10. Nomenclature of Dicer-like (DCL) genes.
Name	Gene_ID
AcDCL1	Aqcoe5G472300.1.p
AcDCL2	Aqcoe3G371500.1.p
AcDCL3a	Aqcoe2G139000.1.p
AcDCL3b	Aqcoe7G432400.1.p
AcDCL4	Aqcoe7G366900.1.p
AoDCL1	evm.model.AsparagusV1_10.153
AoDCL2	evm.model.AsparagusV1_09.1592
AoDCL3	evm.model.AsparagusV1_10.1195
AoDCL4	evm.model.AsparagusV1_05.3341
AtDCL1	AT1G01040.1
AtDCL2	AT3G03300.1
AtDCL3	AT3G43920.1
AtDCL4	AT5G20320.1
AtrDCL1	evm_27.model.AmTr_v1.0_scaffold00018.3
AtrDCL2	evm_27.model.AmTr_v1.0_scaffold00016.358
AtrDCL3	evm_27.model.AmTr_v1.0_scaffold00033.66
AtrDCL4	evm_27.model.AmTr_v1.0_scaffold00026.16
FvDCL1	mrna18596.1-v1.0-hybrid
FvDCL2a	mrna05697.1-v1.0-hybrid
FvDCL2b	mrna21522.1-v1.0-hybrid
FvDCL3a	mrna15481.1-v1.0-hybrid
FvDCL3b	mrna17614.1-v1.0-hybrid
FvDCL4	mrna30864.1-v1.0-hybrid
GbDCL1	Gb_25982
GbDCL2	Gb_32044
GbDCL3a	Gb_13632
GbDCL3b	Gb_34767
GmDCL1a	Glyma.03G262100.1.p
GmDCL1b	Glyma.19G261200.1.p
GmDCL2a	Glyma.09G025300.1.p
GmDCL2b	Glyma.09G025400.1.p
GmDCL3	Glyma.04G057400.1.p
GmDCL4a	Glyma.13G156500.1.p
GmDCL4b	Glyma.17G104100.1.p
LuDCL1a	Lus10005141
LuDCL1b	Lus10030177
LuDCL2	Lus10036447
LuDCL3a	Lus10016367
LuDCL3b	Lus10019757
LuDCL4	Lus10019587
OsDCL1	LOC_Os03g02970.1
OsDCL2	LOC_Os03g38740.1
OsDCL3	LOC_Os01g68120.1
OsDCL4	LOC_Os04g43050.1
OsDCL5	LOC_Os10g34430.1
RcDCL1	RcHm_v2.0_Chr1g0361361
RcDCL2	RcHm_v2.0_Chr3g0447571
RcDCL3a	RcHm_v2.0_Chr6g0312121
RcDCL3b	RcHm_v2.0_Chr6g0284721
RcDCL4	RcHm_v2.0_Chr2g0086421
SlDCL1	Solyc10g005130.2.1
SlDCL2a	Solyc06g048960.2.1
SlDCL2b	Solyc11g008520.1.1
SlDCL2c	Solyc11g008530.1.1
SlDCL2d	Solyc11g008540.1.1
SlDCL3	Solyc08g067210.2.1
SlDCL4	Solyc07g005030.2.1
ZmDCL1	Zm00001d027412_T001
ZmDCL2	Zm00001d013796_T005
ZmDCL3	Zm00001d042432_T001
ZmDCL4	Zm00001d025830_T001
ZmDCL5	Zm00001d032655_T001
Name	Gene_ID_used	Contig	Software	Annotation	Start	End	Score	Strand	Length
PaDCL1	AT1G01040.1-R1-1-A1	MA_10437243	genBlastG	transcript	1	26971	553.727	-	26970
PaDCL3	LOC_Os01g68120.1-R1-1-A1	MA_10307467	genBlastG	transcript	3	4469	15.5097	-	4466
PaDCL4	LOC_Os04g43050.1-R1-1-A1	MA_10436812	genBlastG	transcript	1506	22162	-22.7302	-	20656
*GbDCL4	Gb_34256	*4 domains present, so dropped from the phylogeny
*AoDCL4b	evm.model.AsparagusV1_08.786	*4 domains present, so dropped from the phylogeny
*AoDCL5	evm.model.AsparagusV1_03.730	*4 domains present, so dropped from the phylogeny
