# Supplementary material for: Pre-meiotic 21-nucleotide reproductive phasiRNAs emerged in seed plants and diversified in flowering plants
Source: Nat Commun. 2021 Aug 16;12:4941. doi: 10.1038/s41467-021-25128-y (PMC8368212; doi:10.1038/s41467-021-25128-y)
Supplement: Supplementary file 14 — Supplementary Data 11 [file 41467_2021_25128_MOESM14_ESM.xlsx]

## Sheet: Supplementary Data 11
Supplementary Data 11. Nomenclature of RDR-encoding genes
Name	Gene_ID
AcRDR1a	Aqcoe3G414400.1.p
AcRDR1b	Aqcoe3G414800.1.p
AcRDR1c	Aqcoe3G415100.1.p
AcRDR1d	Aqcoe4G176400.1.p
AcRDR1e	Aqcoe4G176500.1.p
AcRDR1f	Aqcoe5G431400.1.p
AcRDR1g	Aqcoe6G285700.1.p
AcRDR2	Aqcoe3G300000.1.p
AcRDR3	Aqcoe7G408900.1.p
AcRDR6	Aqcoe7G388500.1.p
AoRDR1	evm.model.AsparagusV1_06.1597
AoRDR2	evm.model.AsparagusV1_05.2322
AoRDR3	evm.model.AsparagusV1_01.1985
AoRDR6	evm.model.AsparagusV1_05.2720
AtRDR1	AT1G14790.1
AtRDR2	AT4G11130.1
AtRDR3	AT2G19910.1
AtRDR4	AT2G19920.1
AtRDR5	AT2G19930.1
AtRDR6	AT3G49500.1
AtrRDR1	evm_27.model.AmTr_v1.0_scaffold00176.15
AtrRDR2	evm_27.model.AmTr_v1.0_scaffold00088.11
AtrRDR3	evm_27.model.AmTr_v1.0_scaffold00056.82
AtrRDR6a	evm_27.model.AmTr_v1.0_scaffold00078.28
AtrRDR6b	evm_27.model.AmTr_v1.0_scaffold00078.29
FvRDR1	mrna06498.1-v1.0-hybrid
FvRDR2	mrna32159.1-v1.0-hybrid
FvRDR3	mrna11284.1-v1.0-hybrid
FvRDR4	mrna11285.1-v1.0-hybrid
FvRDR6a	mrna11637.1-v1.0-hybrid
FvRDR6b	mrna11638.1-v1.0-hybrid
GbRDR1a	Gb_17278
GbRDR1b	Gb_28426
GbRDR1c	Gb_28427
GbRDR1d	Gb_28429
GbRDR1e	Gb_28433
GbRDR1f	Gb_28437
GbRDR3	Gb_32086
GbRDR6a	Gb_08298
GbRDR6b	Gb_08306
GbRDR6c	Gb_12326
GmRDR1a	Glyma.02G086100.1.p
GmRDR1b	Glyma.07G171400.1.p
GmRDR2a	Glyma.05G035900.1.p
GmRDR2b	Glyma.17G091500.1.p
GmRDR3	Glyma.01G008700.1.p
GmRDR6a	Glyma.04G067300.1.p
GmRDR6b	Glyma.06G068900.1.p
LuRDR1	Lus10019164
LuRDR2a	Lus10002361
LuRDR2b	Lus10042134
LuRDR3	Lus10012965
LuRDR6a	Lus10002910
LuRDR6b	Lus10002017
OsRDR1	LOC_Os02g50330.1
OsRDR2	LOC_Os04g39160.1
OsRDR3	LOC_Os01g10130.1
OsRDR4	LOC_Os01g10140.2
OsRDR6	LOC_Os01g34350.1
RcRDR1a	RcHm_v2.0_Chr2g0166231
RcRDR1b	RcHm_v2.0_Chr3g0471611
RcRDR1c	RcHm_v2.0_Chr4g0442681
RcRDR1d	RcHm_v2.0_Chr4g0442701
RcRDR1e	RcHm_v2.0_Chr4g0442711
RcRDR1f	RcHm_v2.0_Chr4g0442751
RcRDR2	RcHm_v2.0_Chr7g0193931
RcRDR3	RcHm_v2.0_Chr2g0091681
RcRDR4a	RcHm_v2.0_Chr2g0091711
RcRDR4b	RcHm_v2.0_Chr2g0091721
RcRDR4c	RcHm_v2.0_Chr2g0091731
RcRDR5	RcHm_v2.0_Chr5g0014401
RcRDR6a	RcHm_v2.0_Chr4g0412141
RcRDR6b	RcHm_v2.0_Chr6g0298021
SIRDR1	Solyc05g007510.2.1
SIRDR2	Solyc03g114140.2.1
SIRDR3	Solyc06g051170.2.1
SIRDR4	Solyc12g008410.1.1
SIRDR6a	Solyc04g014870.2.1
SIRDR6b	Solyc08g075820.2.1
ZmRDR1	Zm00001d017964_T001
ZmRDR2	Zm00001d003378_T001
ZmRDR3	Zm00001d004416_T001
ZmRDR6a	Zm00001d040988_T001
ZmRDR6b	Zm00001d046875_T001
ZmRDR6c	Zm00001d046881_T001
ZmRDR6d	Zm00001d046933_T001
Name	Gene_ID_used	Contig	Software	Annotation	Start	End	Score	Strand	Length
PaRDR1a	AT1G14790.1-R1-1-A1	MA_50477	genBlastG	transcript	3837	12366	233.305	-	8529
PaRDR1b	AT1G14790.1-R1-1-A1	MA_10435839	genBlastG	transcript	6555	24013	136.889	+	17458
PaRDR1c	AT4G11130.1-R1-1-A1	MA_10436625	genBlastG	transcript	10056	36050	164.033	-	25994
PaRDR1d	LOC_Os02g50330.1-R2-2-A1	MA_9197729	genBlastG	transcript	515	2009	-30.1487	+	1494
PaRDR2	AT4G11130.1-R1-1-A1	MA_10436273	genBlastG	transcript	7980	16029	152.379	-	8049
PaRDR3	AT2G19930.1-R1-1-A1	MA_10434272	genBlastG	transcript	2398	13980	53	-	11582
PaRDR6a	AT3G49500.1-R1-1-A1	MA_20320	genBlastG	transcript	85994	89762	3.34035	+	3768
PaRDR6b	LOC_Os01g34350.1-R2-2-A1	MA_10431382	genBlastG	transcript	7977	28036	194.53	-	20059
PaRDR6c	LOC_Os01g34350.1-R1-1-A1	MA_10435131	genBlastG	transcript	24624	38519	289.69	-	13895
PaRDR6d	LOC_Os01g34350.1-R3-3-A1	MA_77020	genBlastG	transcript	14512	18435	-60.6905	+	3923
PaRDR6e	AT2G19910.1-R1-1-A1	MA_10431382	genBlastG	transcript	23785	27455	10.9615	-	3670
PaRDR6f	AT2G19930.1-R1-1-A1	MA_9045725	genBlastG	transcript	1108	2021	11.353	-	913
