# Supplementary material for: Pre-meiotic 21-nucleotide reproductive phasiRNAs emerged in seed plants and diversified in flowering plants
Source: Nat Commun. 2021 Aug 16;12:4941. doi: 10.1038/s41467-021-25128-y (PMC8368212; doi:10.1038/s41467-021-25128-y)
Supplement: Supplementary file 15 — Supplementary Data 12 [file 41467_2021_25128_MOESM15_ESM.xlsx]

## Sheet: Supplementary Data 12
Supplementary Data 12. Probes used for in situ hybridizations
Hybridization type	Probe #	Seqeunce
smFISH Probe	1	GCGACATATCTAACTTGTGA
	2	CCATTTTGGCAGAATCACAG
	3	TCCCGGAAGAATGCTTTTGG
	4	AGATCATCTCAGCTCCTAGA
	5	CAACTCAGTCTACGGCTCTC
	6	GCCGTGCCAAGTTTTGTTCA
	7	CCTGTGATTCTGCCAAAATG
	8	ATTCTTAACTTAACTTGTGA
	9	GGAGTCGTATTCAGCGTCAT
	10	CTGGTGTAGATGAGTTCCGT
	11	CCCAGTTCATCGATGCATTC
	12	ATATCCCACAGTGTTGCCGA
	13	CTCCTGCTGTTTCTCTTCTG
	14	CCAGGCCTGTCAAATCTACA
	15	AGCGAGTTCAACTTGCGGTG
	16	GTTGTGTTCCTAACTTGTGA
	17	GAGGGTTCTGTGTTCATGGT
	18	GGCTCACCCGTGCCGTTCAT
	19	GAACCAGCAGTCAACGCCTG
	20	ACAATAACGAGAAGCGGAAG
	21	CGATGACCATTAACTTGTGA
	22	ACCGTGTCAAGAGAATCCTG
	23	TTTGTAAAAGAGTGTCCTAA
	24	CAAACAAATGAGATTCCAAG
	25	AGTATGTTGATCTTTGGAAG
	26	GAAACAACAACAACCAGCAG
	27	CTCTAGATTCAGATTTCAGA
	28	GCTCAGATCCCACCCATACG
	29	AATCCACCTCGGCTGCCTGA
	30	AGAATTGCACACCCCCGGCG
	31	AGAGTATGTTGATCTTTGGA
	32	AGTTTCATTCTAACTTGTGA
	33	CAGACAAGCTGGACAGCATA
	34	GGACTGTATTTGCAGAGTAT
	35	CTGATCGTTCTGGACCCTCA
	36	CCATCAATCTCTTTCAGCTA
	37	AGCCAACTCTCTGAATCTGG
	38	AGAACGACCATGACATTCAT
	39	GGGAGAAACTGGGGCAAATG
	40	AGGATCTGGAGGAACTCAAA
	41	GGTGGTCTTGTTCTTGTTCG
	42	ACAAGTGACGGACCGGAGGA
	43	TGGAGCCCTGTGTTTTGTTA
	44	CGGCGAGCCGGTCGTCAATG
	45	AACTGAGAGCTCATCCATCG
	46	GACTAGATCCGGAGGAAGGG
	47	GAGGAGGCGGAATGCAGATA
	48	AGGTAAGGACGATCGAGGGA
	49	GGGAGAGTTATAACTTGTGA
	50	GATGGACGGTTAACTTGTGA
miRNA trigger(miR11308b) (sRNA-FISH)	1	AT+TAA+GT+TA+G+GAT+TA+CAAG+TTA/3DiG_N/
