# Supplementary material for: Pre-meiotic 21-nucleotide reproductive phasiRNAs emerged in seed plants and diversified in flowering plants
Source: Nat Commun. 2021 Aug 16;12:4941. doi: 10.1038/s41467-021-25128-y (PMC8368212; doi:10.1038/s41467-021-25128-y)
Supplement: Supplementary file 16 — Supplementary Data 13 [file 41467_2021_25128_MOESM16_ESM.xlsx]

## Sheet: Supplementary Data 13
Supplementary Data 13. Public sRNA sequencing data used in this study
Species	Accession number	Reference
Rose	GSE113148, GSE110490	Guo et al., 2019, BMC Genomics
Strawberry	GSE61798,PRJNA474270, PRJNA187983, PRJNA234024	Xia et al., 2015, Plant Physiology, Xia et al., 2019, Nature Communications, Hollender et al., 2014, Plant Physiology
