# Supplementary material for: Pre-meiotic 21-nucleotide reproductive phasiRNAs emerged in seed plants and diversified in flowering plants
Source: Nat Commun. 2021 Aug 16;12:4941. doi: 10.1038/s41467-021-25128-y (PMC8368212; doi:10.1038/s41467-021-25128-y)
Supplement: Supplementary file 17 — Source Data [file 41467_2021_25128_MOESM17_ESM.xlsx]

## Sheet: Fig1a
		PhasiRNA abundances
Name	PHAS_Loci_coordinates	Leaf	Seedling	Receptacle	Seeds_4D	Seeds_10D	Ovary_wall_4D	Ovary_wall_10D	Unopened_Flower	Athst6_pre.meiotic	Athst7_pre.meiotic	Athst8_meiotic	Athst9_meiotic
21PHAS_12	chr1:19861964-19862193	0.94751	0	0	0	0	0	0	1.61561	6.64002	81.3951	20.379	16.192
21PHAS_73	chr6:7878046-7878275	0	0	0	0	0	0	0	0.807805	7.96803	96.8321	21.7376	18.8906
21PHAS_63	chr6:3568859-3569195	0	0	0	0	0	0	0	3.23122	21.2481	297.513	111.405	91.7545
21PHAS_71	chr6:6000975-6001204	0	0	0	0	0	0	0	4.03902	22.5761	470.127	327.423	160.57
21PHAS_69	chr6:3605192-3605421	0	0	0	0	0	0	0	11.3093	147.408	749.397	308.402	260.421
21PHAS_67	chr6:3597124-3597416	0.94751	0	0	0	0.97496	0	0	29.8888	99.6003	729.749	590.991	545.13
21PHAS_11	chr1:19860645-19860896	0	0	0	0	0	0	0	12.9249	166.001	947.271	638.542	416.943
21PHAS_76	chr6:18556556-18557180	0	0	0	0	0	0	0	18.5795	57.1042	1321.97	858.635	752.927
21PHAS_13	chr1:19863488-19863717	14.2127	0.817686	2.22471	26.6358	12.6745	0	0	83.2039	1138.1	2152.76	736.361	671.967
21PHAS_72	chr6:7490070-7490384	0	0	0	11.4154	0.97496	0	0	92.8975	342.625	1807.53	1377.62	1399.26
21PHAS_50	chr5:24580194-24580698	0.94751	4.90612	0	45.6614	20.4742	0	6.07469	220.531	602.914	2815.15	1260.78	1111.85
21PHAS_61	chr6:3446776-3447323	0	0	0	0	0	0	0	54.1229	1108.88	3456.49	1196.93	960.724
21PHAS_66	chr6:3595099-3595762	0.94751	0.817686	0	0	0	0	0	81.5883	422.305	4388.32	2384.34	1658.33
21PHAS_74	chr6:7880426-7880970	0	0	0	0	0	0	0	92.8975	468.785	4299.91	2249.84	2003.76
21PHAS_90	chr7:1815508-1815758	14.2127	3.27074	0	15.2205	6.82472	2.22416	0	276.269	938.899	3964.5	2028.39	1930.89
21PHAS_9	chr1:19495653-19497981	149.707	42.5197	63.4043	95.128	254.465	26.6899	174.141	420.866	1756.95	3810.13	1509.4	1376.32
21PHAS_45	chr5:9658756-9659820	99.4886	17.1714	76.7526	34.2461	83.8466	55.604	182.241	267.383	614.866	4901.95	2224.03	1924.15
21PHAS_64	chr6:3575017-3575630	8.52759	4.08843	0	64.687	24.374	11.1208	0	282.732	1601.57	5449.26	1893.89	1737.94
21PHAS_62	chr6:3448472-3449455	4.73755	0.817686	1.11236	3.80512	0.97496	4.44832	0	226.185	1167.32	5946.05	2169.68	1716.35
21PHAS_68	chr6:3598616-3599742	0	0.817686	0	0	2.92488	0	2.0249	298.08	1127.48	6752.99	3079.95	2686.52
21PHAS_75	chr6:9261673-9262476	1.89502	0	0	0	0.97496	0	0	155.098	516.594	7152.95	4718.42	3663.43
21PHAS_41	chr4:25761752-25762781	22.7402	4.90612	0	60.8819	13.6494	0	0	155.098	2698.5	10411.6	2510.69	1994.31
21PHAS_40	chr4:20924965-20925633	7.58008	5.7238	0	79.9075	24.374	0	6.07469	295.656	2172.61	11027.6	4184.49	3633.75
21PHAS_65	chr6:3576923-3577608	10.4226	5.7238	0	7.61024	14.6244	0	0	348.972	4208.45	11243.8	3702.19	3054.89
21PHAS_101	chr8:9172824-9173074	8.52759	1.63537	1.11236	3.80512	4.8748	0	4.04979	327.161	5468.72	17251.6	7271.23	6804.68

## Sheet: Fig1b
Name	Leaf	Seedling	Receptacle	Seeds_4D	Seeds_10D	Ovary_wall_4D	Ovary_wall_10D	Unopened_Flower	Athst6_pre-meiotic	Athst7_pre-meiotic	Athst8_meiotic	Athst9_meiotic
miR11308a	4.73755	1.63537	0	0	1.94992	0	8.09959	21.8107	66.4002	179.631	86.9504	82.3092
miR11308b	0.94751	0	0	0	0	0	0	0	2.65601	29.4707	35.3236	17.5413
miR11308c	5.68506	0	0	0	1.94992	0	0	1.61561	2.65601	16.8404	16.3032	22.9386

## Sheet: Fig3c
		phasiRNA abundances
Name	PHAS_loci_coordinates	Leaf	Root	Petal	Pollen	Stamen	Bst_1_anth	Bst_2_anth	Bst_3_anth	Bst_4_anth
21PHAS_14	1:51500320-51500507	64.006	0	0	0	136.248	301.785	168.067	262.727	71.8915
21PHAS_19	2:11517682-11517848	19.9693	0	0	0	68.0034	212.326	183.852	390.129	120.603
21PHAS_24	2:83215053-83215282	16.0796	4.54252	7.0857	0	68.2044	392.845	368.407	413.627	196.132
21PHAS_27	3:6489516-6489703	3.0475	0	0	0	6.78829	124.387	60.4645	35.426	20.3509
21PHAS_28	3:6491081-6491605	70.7262	46.6761	0	4.25499	74.9123	6231.01	2750.85	2064.54	1196.02
21PHAS_29	3:6680043-6680209	82.074	0	0	3.46433	93.1483	651.328	471.298	741.882	155.326
21PHAS_30	3:11579988-11580217	6.09499	0	0	0	0	112.563	69.4543	51.7165	19.3181
21PHAS_45	3:19477261-19477574	31.3171	0	0	0	86.1591	2254.49	1131.07	1367.41	342.11
21PHAS_57	4:10991363-10991445	56.8519	0	0	0	11.3272	110.153	82.6068	76.857	46.4467

## Sheet: Fig4a
		phasiRNA abundances
Name	PHAS_loci_coordinates	Leaf	Root	Bst_1	Bst_2	Bst_3_anth	Bst_4_anth
21PHAS_8	Chr_03:24875503-24875711	3.37504	11.1982	64.4501	48.2543	71.9109	28.9813
21PHAS_21	Chr_04:4040755-4041648	0	0	833.648	968.644	1273.51	205.918
21PHAS_23	Chr_04:6509095-6509324	0	2.53997	3512.95	4600.2	4837.69	510.695
21PHAS_24	Chr_04:6620515-6620702	0	0	44.9737	64.6167	71.197	5.71191
21PHAS_25	Chr_04:6645472-6645943	2.32998	2.53997	493.469	777.943	1175.55	99.1196
21PHAS_26	Chr_04:7921935-7922080	0	0	148.985	74.2668	172.935	27.8239
21PHAS_27	Chr_04:7922361-7922548	0	0	181.402	93.317	192.227	18.4942
21PHAS_28	Chr_04:7928962-7932805	52.6301	159.889	3180.31	5015.57	4523.44	575.195
21PHAS_31	Chr_04:8131333-8131415	0	0	158.485	582.854	386.822	33.2235
21PHAS_32	Chr_04:8142921-8143003	0	0	24.6668	75.1376	50.181	6.26282
21PHAS_34	Chr_04:8218854-8219572	6.75007	16.853	2324.63	6420.95	4402.18	296.295
21PHAS_36	Chr_04:8231977-8232143	4.65997	0	332.182	362.037	505.56	26.704
21PHAS_37	Chr_04:8233134-8234738	237.761	581.471	6899.92	9783.4	11025	1832.71
21PHAS_43	Chr_04:8324585-8325407	0	2.53997	434.275	610.552	714.513	45.6756
21PHAS_45	Chr_04:8342220-8342344	6.75007	17.3164	725.979	1371.67	1205.71	140.427
21PHAS_46	Chr_04:8342888-8343075	3.37504	0	1156.67	1771.19	2030.89	221.103
21PHAS_48	Chr_04:8465281-8465719	2.32998	33.5945	422.054	772.818	1360.11	101.711
21PHAS_49	Chr_04:8498992-8500156	0	18.3547	406.097	492.861	742.856	135.41
21PHAS_50	Chr_04:8581485-8584095	0	8.65819	3742.98	6793.97	5968.66	421.206
21PHAS_51	Chr_04:8597883-8598655	2.32998	0	183.366	395.472	475.275	29.202
21PHAS_57	Chr_04:14305354-14305583	3.37504	0	352.416	638.659	570.727	113.373
21PHAS_58	Chr_04:14318748-14319326	5.70502	12.6999	1164.99	1885.19	2982.06	284.246
21PHAS_59	Chr_04:14430967-14431799	0	2.53997	2883.54	3811.05	4058.58	339.036
21PHAS_60	Chr_04:14446891-14447581	4.65997	8.65819	3593.12	4786.59	6153.28	701.613
21PHAS_61	Chr_04:14455213-14456853	235.91	828.054	1645.02	2554.09	5381.64	1914.77
21PHAS_69	Chr_04:16170521-16171421	8.035	11.1982	537.925	1112.09	1238.52	188.764
21PHAS_70	Chr_04:16199951-16200222	0	0	67.5603	134.783	83.9959	3.28753
21PHAS_71	Chr_04:24812566-24813066	5.70502	8.65819	361.857	606.993	1081.96	74.106
21PHAS_72	Chr_04:24818115-24818302	0	0	167.02	235.731	430.249	37.76
21PHAS_73	Chr_04:24825694-24826131	31.3348	68.8021	251.227	392.078	586.034	82.3518
21PHAS_74	Chr_04:24954858-24954961	0	13.7381	43.6282	80.2778	143.214	15.5925
21PHAS_76	Chr_04:27942226-27942738	6.98995	50.9109	766.666	1071.75	2044.15	434.332
21PHAS_77	Chr_04:30079683-30079870	0	0	61.9938	75.6554	152.981	20.0554
21PHAS_78	Chr_04:30087592-30087863	26.6749	89.6967	479.632	633.438	915.794	157.156
21PHAS_79	Chr_04:35332107-35332210	2.32998	9.69646	51.9287	70.7268	149.221	9.78903
21PHAS_108	Chr_07:28047757-28048578	76.7351	379.682	4142.41	5535.89	9430.96	1429.01
21PHAS_109	Chr_07:37937436-37937602	13.74	74.9203	652.186	979.396	1178.93	170.16
21PHAS_111	scaffold_83:17154-17860	61.7102	115.56	845.546	917.838	1116.87	444.691
21PHAS_1	Chr_01:38750240-38752485	101.405	98.8184	13725	18875	28020	3043.67
21PHAS_2	Chr_01:38752570-38753901	0	0	657.29	1423.66	2314.51	324.194
21PHAS_3	Chr_01:38789868-38790161	2.32998	13.7381	39.945	103.8	199.209	69.1101
21PHAS_4	Chr_01:38791337-38791545	0	0	5.28627	29.6228	59.1825	9.95414
21PHAS_5	Chr_01:38791944-38793681	0	7.15649	197.849	921.345	1954.67	140.388
21PHAS_6	Chr_03:4447293-4448861	2.32998	0	23.8362	22.4866	26309	333.525
21PHAS_7	Chr_03:13625319-13627146	2.32998	6.11822	23.8286	15.9859	6232.78	162.116
21PHAS_9	Chr_03:26944814-26945022	0	0	2.35283	2.02413	7.10396	691.206
21PHAS_14	Chr_04:2363026-2363418	0	2.53997	761.562	1424.15	1469.32	144.741
21PHAS_15	Chr_04:2366303-2366532	0	0	331.909	755.885	541.475	30.7991
21PHAS_16	Chr_04:2367382-2367485	0	0	20.2994	63.8495	104.977	9.09098
21PHAS_17	Chr_04:2369040-2370961	10.365	5.07995	4213.97	6597.46	6615.39	626.112
21PHAS_18	Chr_04:2390886-2392873	2.32998	16.2781	2998.07	4971.49	4523.21	366.474
21PHAS_19	Chr_04:2394941-2395436	0	0	2257.25	5213.53	6731.63	595.916
21PHAS_29	Chr_04:8013920-8014691	0	0	798	1977.24	1727.76	93.5745
21PHAS_30	Chr_04:8049707-8050412	2.32998	0	721.218	1160.13	688.516	23.7288
21PHAS_33	Chr_04:8151020-8151422	0	3.57825	1363.21	2540.36	1557.31	118.534
21PHAS_35	Chr_04:8230414-8230560	6.75007	11.1982	278.054	836.44	968.8	107.514
21PHAS_38	Chr_04:8236409-8236617	0	0	132.046	428.094	368.504	33.2611
21PHAS_39	Chr_04:8244855-8246214	8.035	24.4729	2225.92	4176.42	3431.93	305.206
21PHAS_40	Chr_04:8248681-8248910	0	0	540.243	1112.61	750.315	41.9843
21PHAS_41	Chr_04:8252504-8253867	0	9.69646	521.385	1805.85	1576.95	114.676
21PHAS_42	Chr_04:8294911-8295767	4.65997	2.53997	2293.86	4293.96	4194.64	454.098
21PHAS_53	Chr_04:12652548-12654167	0	18.3547	21.6601	21.0462	160.017	2508.16
21PHAS_54	Chr_04:12657352-12657581	0	0	1.00727	2.02413	94.6342	946.255
21PHAS_55	Chr_04:13967505-13968966	545.352	2.53997	826.481	1020.49	2885.66	1146.38
21PHAS_56	Chr_04:14024372-14026455	3592.29	35.671	5339.79	7375.81	20500.7	7756.67
21PHAS_64	Chr_04:15920321-15920445	0	0	0	1.92055	607.449	22.5534
21PHAS_65	Chr_04:15920684-15920871	0	0	0.838128	34.1372	515.393	7.82404
21PHAS_66	Chr_04:15934473-15934555	0	0	0	83.7423	516.523	2.90172
21PHAS_67	Chr_04:15948735-15950113	0	2.53997	8.89629	16.2966	6069.96	12006.1
21PHAS_68	Chr_04:16014867-16016255	172.436	3.57825	2791.3	3514.65	6439.55	1789.42
21PHAS_81	Chr_04:38167950-38168587	5.70502	2.53997	1220.03	2600.52	1585.18	102.244
21PHAS_82	Chr_04:39369727-39370880	0	2.53997	1021.32	2559.59	2190.53	126.983
21PHAS_83	Chr_04:39371509-39371696	0	0	17.6966	52.1849	107.067	2.58948
21PHAS_84	Chr_04:39376767-39377950	3.37504	5.07995	1900.45	3608.85	2414.69	174.182
21PHAS_85	Chr_04:44382018-44383425	2.32998	8.65819	1950.18	4561.85	3320.74	267.536
21PHAS_86	Chr_04:44385596-44385804	0	0	553.994	1414.2	1412.07	149.7
21PHAS_87	Chr_04:44387310-44387560	0	0	2153.17	3855.48	4134.29	463.836
21PHAS_88	Chr_04:44389130-44389254	0	0	22.3215	86.1948	94.3711	9.807
21PHAS_89	Chr_04:44390950-44391901	232.946	6.11822	5253.96	7908.81	9788.51	1109.89
21PHAS_90	Chr_04:44420582-44421189	1734.98	4147.67	6590.75	8324.76	5864.76	1040.45
21PHAS_91	Chr_04:45160901-45161402	693.82	485.193	1045.87	1147.82	1863.59	522.894
21PHAS_94	Chr_04:45173240-45173365	0	0	119.305	269.943	34.5452	388.918
21PHAS_95	Chr_04:45212214-45212380	0	0	0.838128	1.06385	24.1159	123.548
21PHAS_96	Chr_04:45214554-45214699	3.37504	74.9203	6.88175	2.02413	303.838	892.858
21PHAS_97	Chr_05:13729487-13730403	0	0	277.335	468.241	384.403	18.2555
21PHAS_101	Chr_05:38388064-38388167	0	39.2493	13.7559	33.93	165.535	338.554
21PHAS_102	Chr_05:38402378-38402879	0	125.368	6.88175	6.65609	304.726	921.465
21PHAS_105	Chr_06:6327018-6327626	3626.32	423.899	3787.61	7729.43	5457.38	5202.13
21PHAS_107	Chr_07:13658650-13660028	8.035	20.8946	2342.04	4507.3	3335.24	287.205
21PHAS_110	scaffold_16:53817-54257	31.9001	65.2239	63.0818	79.7037	153.138	32.5811
21PHAS_112	scaffold_9:9527-9652	0	0	103.342	270.513	35.0854	383.391

## Sheet: Fig4bc
Name	Leaf	Root	Bst_1	Bst_2	Bst_3_anth	Bst_4_anth
aco-miR14051a	5901.25	20381.8	4689.15	4631.03	8884.95	2139.99
aco-miR14051b	13271.5	29042.6	3700.94	6081.47	10942	1920.15
aco-miR14051c,g	20.73	194.281	1284.26	2975.56	5758.2	2457.92
aco-miR14051e	320.132	280.752	725.403	1423.15	2604.07	583.509
aco-miR14051f	12.4551	8.65819	35.4816	35.2528	53.5416	21.0657
aco-miR14051d	129.931	141.646	53.5166	417.728	6682.06	680.441
Name	Leaf	Root	Bst_1	Bst_2	Bst_3_anth	Bst_4_anth
aco-miR2118a	684.037	1236.94	280.104	299.463	379.265	116.679
aco-miR2118b,c,f,i	0	196.598	1412.31	2443.54	1332.91	126.358
aco-miR2118d	0	0	21.1375	25.8853	17.9865	1.24897
aco-miR2118e	66.1302	730.849	394.918	412.037	377.28	75.4841
aco-miR2118g	2.32998	196.246	160.492	282.309	117.512	24.3353
aco-miR2118h	3.37504	58.0674	59.8833	137.937	87.0417	6.26282

## Sheet: Fig5bcde
Gene_Id_strawberry	Name	Anther6_7	Anther7_8	Anther_9	Anther_10	Leaf
		Pre-Meiotic	Pre-Meiotic	Meiotic	Post-Meiotic	Vegetative
gene09290-v1.0-hybrid	FvAGO1a	40.5416	283.239	126.153	110.076	75.1819
gene09291-v1.0-hybrid	FvAGO1b	27.927	109.306	59.7462	47.3908	59.6574
gene20067-v1.0-hybrid	FvAGO2	21.7932	44.5155	43.8494	31.4346	21.6605
gene07657-v1.0-hybrid	FvAGO4	90.2442	299.29	166.978	148.955	127.148
gene14489-v1.0-hybrid	FvAGO5a	2.30397	0.151288	0.571357	0.764359	0.0582011
gene14490-v1.0-hybrid	FvAGO5b	15.0114	46.4913	34.4282	31.029	20.9851
gene01157-v1.0-hybrid	FvAGO6a	17.1606	56.0572	17.5064	11.0695	1.23514
gene16926-v1.0-hybrid	FvAGO6b	18.535	36.0653	14.8919	17.3312	15.1298
gene16928-v1.0-hybrid	FvAGO6c	14.2809	80.7011	14.9092	7.58345	8.05492
gene00394-v1.0-hybrid	FvAGO8	1.39486	0.569369	5.39825	20.8736	0.185816
gene06591-v1.0-hybrid	FvAGO9	5.59811	0.0294274	26.9431	0.735784	0
gene28930-v1.0-hybrid	FvAGO10	35.1821	74.3393	74.8953	77.5584	30.144
Gene_Id_columbine	Name	Bud_stage_1	Bud_stage_2	Bud_stage_3	Bud_stage_4	Leaf
Aqcoe3G009200.v3.1	AcAGO1a	96.0465	108.079	42.4108	35.7715	23.5738
Aqcoe3G423500.v3.1	AcAGO1b	162.394	173.125	90.245	91.841	24.8171
Aqcoe3G436100.v3.1	AcAGO1c	26.6561	43.7297	2.04204	3.0385	0.0228809
Aqcoe1G170900.v3.1	AcAGO2	2.0207	1.81963	0.603374	0.363921	0.708077
Aqcoe2G004000.v3.1	AcAGO4a	54.257	41.871	14.4587	8.19188	6.76187
Aqcoe2G004200.v3.1	AcAGO4b	96.8134	87.2344	44.7659	12.8127	15.1831
Aqcoe2G159700.v3.1	AcAGO5a	74.001	69.7012	15.4862	116.446	10.6527
Aqcoe5G237200.v3.1	AcAGO5b	24.0335	20.2231	5.68383	11.4059	0.0970035
Aqcoe3G326900.v3.1	AcAGO6a	8.14478	13.3432	4.65941	2.72746	1.50968
Aqcoe3G411800.v3.1	AcAGO6b	26.3261	30.6837	13.0059	4.82813	14.2007
Aqcoe3G436200.v3.1	AcAGO6c	51.9724	102.822	35.0556	15.2743	4.98321
Aqcoe5G010000.v3.1	AcAGO6d	10.5613	14.1493	6.55366	2.16374	1.54341
Aqcoe6G251300.v3.1	AcAGO6e	5.82464	9.81939	4.55197	1.75152	2.02726
Aqcoe7G050600.v3.1	AcAGO6f	0.912662	0.862515	0.441805	1.06636	0.0107721
Aqcoe3G351300.v3.1	AcAGO7	12.5221	12.5304	3.82632	2.07561	3.09388
Aqcoe5G046400.v3.1	AcAGO10a	51.867	52.9051	20.0716	2.85992	1.04069
Aqcoe7G204100.v3.1	AcAGO10b	8.80996	8.54542	2.30194	0.670783	0.0697859
Gene_Id_rose	Name	Bud_stage_1	Bud_stage_2	Bud_stage_3	Leaf
gene:RcHm_v2.0_Chr7g0177431	RcAGO1a	131.319	68.1629	50.5565	50.6922
gene:RcHm_v2.0_Chr7g0177461	RcAGO1b	12.7118	12.5057	7.21354	23.5549
gene:RcHm_v2.0_Chr5g0019581	RcAGO2	14.5205	15.5056	13.3115	14.8979
gene:RcHm_v2.0_Chr5g0049901	RcAGO4	86.4495	43.2525	35.3155	37.885
gene:RcHm_v2.0_Chr5g0056081	RcAGO5a	3.22237	1.57673	1.49452	6.29773
gene:RcHm_v2.0_Chr5g0056091	RcAGO5b	68.5827	26.7426	17.5202	14.0669
gene:RcHm_v2.0_Chr5g0055991	RcAGO5c	4.65139	2.05145	1.82721	5.7966
gene:RcHm_v2.0_Chr2g0157971	RcAGO6a	11.4598	6.04926	2.73785	0.153652
gene:RcHm_v2.0_Chr2g0157951	RcAGO6b	2.14315	2.84186	1.59203	0.160921
gene:RcHm_v2.0_Chr2g0157981	RcAGO6c	9.22427	4.67088	3.79585	1.30607
gene:RcHm_v2.0_Chr4g0439121	RcAGO7	5.68187	3.46762	1.7925	1.58967
gene:RcHm_v2.0_Chr1g0330301	RcAGO8	1.42444	4.3003	2.15447	0.0839723
gene:RcHm_v2.0_Chr4g0412801	RcAGO9	1.57964	0.199743	0.549825	0
Gene_Id_flax	Name	Bud_stage_1	Bud_stage_2	Bud_stage_3	Leaf
Lus10017983.g	LuAGO1a	19.2075	18.7604	27.6201	7.57944
Lus10031331.g	LuAGO1b	25.5104	21.5738	21.5168	13.4693
Lus10031904.g	LuAGO1c	25.9571	19.5348	20.8084	11.5117
Lus10041978.g	LuAGO1d	13.1186	13.586	15.5476	9.19448
Lus10018290.g	LuAGO2a	4.6303	0.0240307	0.0258578	0.014595
Lus10040619.g	LuAGO2b	1.15032	0.0096332	0.020826	0
Lus10025537.g	LuAGO4a	33.5433	26.5229	31.2434	12.789
Lus10026750.g	LuAGO4b	45.1577	34.017	37.4797	14.8534
Lus10014386.g	LuAGO5	6.28726	10.0246	15.3339	0.376684
Lus10015155.g	LuAGO6a	0.470844	0.384389	0.430579	0.00974315
Lus10029989.g	LuAGO6b	0.784473	0.684716	0.669018	0.209237
Lus10035331.g	LuAGO6c	0.735155	0.445132	0.385396	0.204098
Lus10036794.g	LuAGO7a	2.34903	1.82937	1.92365	0.866209
Lus10036795.g	LuAGO7b	2.65917	2.06502	2.31269	1.06564
Lus10037136.g	LuAGO7c	2.39253	2.0482	2.98363	3.97371
Lus10006627.g	LuAGO10a	10.5618	8.11673	9.42104	3.28741
Lus10039386.g	LuAGO10b	13.8765	9.54308	10.6713	3.55878

## Sheet: Supplementary_Figure1C
chrom	Start	Label	Annot.1	Annot.2	Total.abundance
chr1	19495653	21PHAS_9	phasirna	21PHAS	9679.73
chr1	19860645	21PHAS_11	phasirna	21PHAS	2181.68
chr1	19861964	21PHAS_12	phasirna	21PHAS	127.169
chr1	19863488	21PHAS_13	phasirna	21PHAS	4838.96
chr4	20924965	21PHAS_40	phasirna	21PHAS	21437.8
chr4	25761752	21PHAS_41	phasirna	21PHAS	17872.3
chr5	9658756	21PHAS_45	phasirna	21PHAS	10481.7
chr5	24580194	21PHAS_50	phasirna	21PHAS	6089.29
chr6	3446776	21PHAS_61	phasirna	21PHAS	6777.14
chr6	3448472	21PHAS_62	phasirna	21PHAS	11241.5
chr6	3568859	21PHAS_63	phasirna	21PHAS	525.152
chr6	3575017	21PHAS_64	phasirna	21PHAS	11078.2
chr6	3576923	21PHAS_65	phasirna	21PHAS	22596.6
chr6	3595099	21PHAS_66	phasirna	21PHAS	8936.65
chr6	3597124	21PHAS_67	phasirna	21PHAS	1997.28
chr6	3598616	21PHAS_68	phasirna	21PHAS	13950.8
chr6	3605192	21PHAS_69	phasirna	21PHAS	1476.94
chr6	6000975	21PHAS_71	phasirna	21PHAS	984.735
chr6	7490070	21PHAS_72	phasirna	21PHAS	5032.32
chr6	7878046	21PHAS_73	phasirna	21PHAS	146.236
chr6	7880426	21PHAS_74	phasirna	21PHAS	9115.19
chr6	9261673	21PHAS_75	phasirna	21PHAS	16209.4
chr6	18556556	21PHAS_76	phasirna	21PHAS	3009.21
chr7	1815508	21PHAS_90	phasirna	21PHAS	9180.71
chr8	9172824	21PHAS_101	phasirna	21PHAS	37147.4
chr1	3379494	21PHAS_1	phasirna	21PHAS	218.887
chr1	8431120	21PHAS_3	phasirna	21PHAS	128.988
chr1	13541817	21PHAS_5	phasirna	21PHAS	164628
chr1	13597726	21PHAS_6	phasirna	21PHAS	50092.5
chr1	13622188	21PHAS_7	phasirna	21PHAS	16396.8
chr1	14968945	21PHAS_8	phasirna	21PHAS	3319.16
chr1	19711614	21PHAS_10	phasirna	21PHAS	1685.4
chr2	5312647	21PHAS_15	phasirna	21PHAS	1134.03
chr2	13628363	21PHAS_16	phasirna	21PHAS	184.085
chr2	18860451	21PHAS_17	phasirna	21PHAS	3112.39
chr2	20069401	21PHAS_18	phasirna	21PHAS	1941.47
chr3	355926	21PHAS_19	phasirna	21PHAS	467.996
chr3	2441792	21PHAS_20	phasirna	21PHAS	31483.9
chr3	2759307	21PHAS_21	phasirna	21PHAS	11930.2
chr3	4527936	21PHAS_22	phasirna	21PHAS	52595.3
chr3	5565554	21PHAS_23	phasirna	21PHAS	68520.3
chr3	11668264	21PHAS_24	phasirna	21PHAS	115.155
chr3	22183720	21PHAS_25	phasirna	21PHAS	22228.8
chr3	27951012	21PHAS_26	phasirna	21PHAS	2484.63
chr3	27958975	21PHAS_27	phasirna	21PHAS	237.182
chr3	28344278	21PHAS_28	phasirna	21PHAS	287.014
chr3	30259085	21PHAS_29	phasirna	21PHAS	2552.56
chr3	30285321	21PHAS_30	phasirna	21PHAS	2699.42
chr3	30883805	21PHAS_31	phasirna	21PHAS	1079.54
chr3	30913022	21PHAS_32	phasirna	21PHAS	12351.2
chr3	30946729	21PHAS_33	phasirna	21PHAS	328.77
chr3	30965799	21PHAS_34	phasirna	21PHAS	446.063
chr3	31010499	21PHAS_35	phasirna	21PHAS	302.508
chr3	31280012	21PHAS_36	phasirna	21PHAS	1749.22
chr3	31350770	21PHAS_37	phasirna	21PHAS	261.321
chr3	31359090	21PHAS_38	phasirna	21PHAS	10868.5
chr4	20447831	21PHAS_39	phasirna	21PHAS	1197.91
chr4	26337340	21PHAS_42	phasirna	21PHAS	338.44
chr5	2220780	21PHAS_43	phasirna	21PHAS	160.3
chr5	9086162	21PHAS_44	phasirna	21PHAS	111.033
chr5	12008965	21PHAS_46	phasirna	21PHAS	203.613
chr5	18630227	21PHAS_48	phasirna	21PHAS	14941.1
chr5	23043922	21PHAS_49	phasirna	21PHAS	647.963
chr5	26264255	21PHAS_51	phasirna	21PHAS	323.556
chr5	26436889	21PHAS_52	phasirna	21PHAS	353.77
chr6	1068694	21PHAS_53	phasirna	21PHAS	175.036
chr6	2425918	21PHAS_55	phasirna	21PHAS	259314
chr6	2437667	21PHAS_56	phasirna	21PHAS	819.217
chr6	2445158	21PHAS_57	phasirna	21PHAS	249119
chr6	2448344	21PHAS_59	phasirna	21PHAS	237.416
chr6	2833138	21PHAS_60	phasirna	21PHAS	3138.34
chr6	5477313	21PHAS_70	phasirna	21PHAS	1188.34
chr6	22883035	21PHAS_77	phasirna	21PHAS	163.997
chr6	26713483	21PHAS_78	phasirna	21PHAS	500.699
chr6	33527044	21PHAS_80	phasirna	21PHAS	745.434
chr6	33621461	21PHAS_81	phasirna	21PHAS	191.849
chr6	33621651	21PHAS_82	phasirna	21PHAS	569.189
chr6	33992296	21PHAS_83	phasirna	21PHAS	2086.58
chr6	34363171	21PHAS_84	phasirna	21PHAS	62349
chr6	34367883	21PHAS_85	phasirna	21PHAS	4863.04
chr6	34971585	21PHAS_86	phasirna	21PHAS	1694.09
chr6	34999773	21PHAS_87	phasirna	21PHAS	572.918
chr6	35023084	21PHAS_88	phasirna	21PHAS	1380.33
chr6	38725360	21PHAS_89	phasirna	21PHAS	386.371
chr7	7282756	21PHAS_91	phasirna	21PHAS	1329.89
chr7	20686724	21PHAS_94	phasirna	21PHAS	606.994
chr7	22247886	21PHAS_95	phasirna	21PHAS	202.136
chr7	22248076	21PHAS_96	phasirna	21PHAS	225.175
chr7	22260258	21PHAS_97	phasirna	21PHAS	137.147
chr8	1069308	21PHAS_98	phasirna	21PHAS	3685.04
chr1	3857687	21PHAS_2	phasirna	21PHAS	1025.33
chr1	13528950	21PHAS_4	phasirna	21PHAS	54916.8
chr1	20045079	21PHAS_14	phasirna	21PHAS	1808.2
chr5	15777279	21PHAS_47	phasirna	21PHAS	229.68
chr6	2423890	21PHAS_54	phasirna	21PHAS	76314.7
chr6	2446705	21PHAS_58	phasirna	21PHAS	787.376
chr6	26984940	21PHAS_79	phasirna	21PHAS	928.525
chr7	15210599	21PHAS_92	phasirna	21PHAS	153.049
chr7	17014813	21PHAS_93	phasirna	21PHAS	1635.67
chr8	7577363	21PHAS_99	phasirna	21PHAS	527.456
chr8	7892660	21PHAS_100	phasirna	21PHAS	57909.2
chr6	7497476	miR11308a	mirna	miR11308a	453.524
chr6	8026259	miR11308b	mirna	miR11308b	85.9391
chr6	8026458	miR11308c	mirna	miR11308c	67.9888
chr4	464035	miR482a_1	mirna	miR482a_1	108.512
chr4	464036	miR482a_2	mirna	miR482a_2	2625.01
chr4	464037	miR482a_3	mirna	miR482a_3	204.119
chr4	464038	miR482a	mirna	miR482a	146227
chr4	24750987	miR482b	mirna	miR482b	7976.54
chr4	24750988	miR482b_1	mirna	miR482b_1	5007.85
chr5	13604747	miR482c_1	mirna	miR482c_1	166.753
chr5	13604748	miR482c_2	mirna	miR482c_2	75.7233
chr5	13604749	miR482c	mirna	miR482c	42784.7
chr5	13604750	miR482c_3	mirna	miR482c_3	25.1577
chr5	13604751	miR482c_4	mirna	miR482c_4	126.973
chr5	13604755	miR482c_5	mirna	miR482c_5	114.991
chr6	2405396	miR482d_1	mirna	miR482d_1	22.0331
chr6	2405397	miR482d	mirna	miR482d	50913.4
chr6	2405398	miR482d_2	mirna	miR482d_2	1166.33

## Sheet: Supplementary Figure 2A
												PhasiRNA abundances
Name	miRname	Target_padded250bp	strand	BindSite	miRNAseq	tarSeq	Score	Mismatch	CIGAR	Clevage site	PHAS_Loci_coordinates	Leaf	Seedling	Receptacle	Seeds_4D	Seeds_10D	Ovary_wall_4D	Ovary_wall_10D	Unopened_Flower	Athst6_pre.meiotic	Athst7_pre.meiotic	Athst8_meiotic	Athst9_meiotic
21PHAS_44	miR482b	5:9085912-9086641	c	218-239	TCCCTATTCCACCTATTCCCCA	TGGGGAATCGGTGGTGTAGGGA	3.5	8C5T0G6	22M	9086412	chr5:9086162-9086391	7.58008	16.3537	5.56178	7.61024	8.77464	6.67248	14.1743	26.6576	7.96803	5.61346	2.7172	1.34933
21PHAS_24	miR482a	3:11668014-11668701	w	197-218	TCTTTCCAATTCCTCCCATGCC	GGTATGGGAGGGATGGGCAAGA	3	2T8G2G2C4	22M	11668222	chr3:11668264-11668451	22.7402	0.817686	27.8089	0	2.92488	6.67248	4.04979	29.8888	6.64002	1.40336	9.5102	2.69866
21PHAS_3	miR482a	1:8430870-8431599	c	114-135	TCTTTCCAATTCCTCCCATGCC	GGAATGGGAGGACTTGGGAAGA	2.5	2A9C4G4	22M	8431474	chr1:8431120-8431349	19.8977	1.63537	12.2359	7.61024	11.6995	17.7933	24.2988	8.07805	6.64002	4.21009	6.793	8.09599
21PHAS_97	miR482c_1	7:22260008-22260799	c	219-240	TTTCCTATTCCTCCCATCCCTC	GGGGTATGGGCGGTATAGGAAA	3.5	1G2T5C2T8	22M	22260569	chr7:22260258-22260549	7.58008	5.7238	26.6966	11.4154	16.5743	0	32.3983	12.1171	6.64002	11.2269	4.0758	2.69866
21PHAS_43	miR482b	5:2220530-2221217	w	41-62	TCCCTATTCCACCTATTCCCCA	TGGGGAACTAGCGGAATAGGGA	4	7C0T0A1C10	22M	2220582	chr5:2220780-2220967	1.89502	3.27074	3.33707	11.4154	4.8748	35.5866	60.7469	6.46244	6.64002	9.82355	8.1516	8.09599
21PHAS_77	miR482a	6:22882785-22883514	c	240-261	TCTTTCCAATTCCTCCCATGCC	GGGATGGGAGGAATTGGGAAAA	2.5	2G14G2A1	22M	22883263	chr6:22883035-22883264	7.58008	1.63537	20.0224	19.0256	10.7246	4.44832	50.6224	28.2732	9.29603	5.61346	1.3586	5.39732
21PHAS_53	miR482a	6:1068444-1069278	w	365-386	TCTTTCCAATTCCTCCCATGCC	GGCATGGGCGGCGTTGGAAAGA	3.5	8C2C0G9	22M	1068820	chr6:1068694-1069028	5.68506	0.817686	16.6854	15.2205	5.84976	33.3624	48.5975	17.7717	17.2641	7.01682	2.7172	4.04799
21PHAS_16	miR482a	2:13628113-13628948	w	197-218	TCTTTCCAATTCCTCCCATGCC	GGGATGGGTGGAATTGGCAAGA	3	2G5T8C4	22M	13628321	chr2:13628363-13628698	10.4226	4.08843	80.0897	7.61024	11.6995	2.22416	34.4232	18.5795	1.328	2.80673	2.7172	8.09599
21PHAS_81	miR482d	6:33621211-33621856	c	345-366	TCTTTCCTAGTCCTGCCATTCC	GGAATGGCTGGCCTGGGGAAGA	3	8T2C2G2G4	22M	33621500	chr6:33621461-33621606	22.7402	4.90612	35.5954	15.2205	5.84976	6.67248	12.1494	39.5824	9.29603	15.437	16.3032	8.09599
21PHAS_95	miR482b	7:22247636-22248281	c	29-50	TCCCTATTCCACCTATTCCCCA	TGGGGTATGGGTGGTTTAGGGA	3.5	5T2G5T0T6	22M	22248241	chr7:22247886-22248031	32.2154	10.6299	8.89885	11.4154	11.6995	4.44832	36.4481	12.9249	30.5441	26.6639	8.1516	8.09599
21PHAS_46	miR482b	5:12008715-12009339	c	395-416	TCCCTATTCCACCTATTCCCCA	TGGGGAATGGGTGGAATTGGGA	1.5	8G8T4	22M	12008933	chr5:12008965-12009089	3.79004	3.27074	1.11236	15.2205	13.6494	57.8282	83.0208	16.1561	2.65601	4.21009	0	2.69866
21PHAS_1	miR482b_1	1:3379244-3380122	w	587-608	TTCCCTATTCCACCTATTCCCC	TGGGAATGGGTGGAATTGGTAA	3.5	0T6G8T2T2	22M	3379842	chr1:3379494-3379872	14.2127	4.08843	32.2583	38.0512	38.0234	13.345	18.2241	18.5795	9.29603	9.82355	6.793	16.192
21PHAS_96	miR482b	7:22247826-22248555	c	303-324	TCCCTATTCCACCTATTCCCCA	TGGGGTATGGGTGGTTTAGGGA	3.5	5T2G5T0T6	22M	22248241	chr7:22248076-22248305	64.4307	20.4422	8.89885	3.80512	40.9483	2.22416	24.2988	21.0029	21.2481	7.01682	9.5102	1.34933
21PHAS_27	miR482a	3:27958725-27959854	w	239-260	TCTTTCCAATTCCTCCCATGCC	GGCATGGGCGGCGTTGGAAAGA	3.5	8C2C0G9	22M	27958975	chr3:27958975-27959604	2.84253	0	10.0112	19.0256	17.5493	28.9141	123.519	16.1561	2.65601	7.01682	6.793	2.69866
21PHAS_59	miR482d	6:2448094-2448865	w	239-260	TCTTTCCTAGTCCTGCCATTCC	GGAATGGAAGGTCTTGGCAAGA	4	7A3T2T2C4	22M	2448344	chr6:2448344-2448615	4.73755	5.7238	3.33707	68.4921	35.0986	2.22416	0	21.8107	17.2641	42.1009	28.5306	8.09599
21PHAS_37	miR482a	3:31350520-31351291	w	239-260	TCTTTCCAATTCCTCCCATGCC	GGCATGGGCGGCATTGGAAAGA	2	8C2C10	22M	31350770	chr3:31350770-31351041	0	0	17.7977	11.4154	14.6244	51.1557	123.519	21.0029	10.624	9.82355	1.3586	0
21PHAS_28	miR482a	3:28344028-28344631	w	197-218	TCTTTCCAATTCCTCCCATGCC	GGCATGGGCGGCGTTGGGAAGA	4	8C2C0G4G4	22M	28344236	chr3:28344278-28344381	1.89502	0	10.0112	7.61024	8.77464	31.1383	180.216	14.5405	13.28	16.8404	1.3586	1.34933
21PHAS_35	miR482b	3:31010249-31010978	w	155-176	TCCCTATTCCACCTATTCCCCA	TGGGGCATTGGTGGATTAGGTA	4	5C2T6T4T1	22M	31010415	chr3:31010499-31010728	18.0027	5.7238	42.2696	22.8307	19.4992	4.44832	40.4979	38.7746	29.2161	37.8908	25.8134	17.5413
21PHAS_51	miR482c_1	5:26264005-26264734	c	73-94	TTTCCTATTCCTCCCATCCCTC	GGGGTATTGGAGGAATAGGCAA	3.5	1G2T2T11C2	22M	26264650	chr5:26264255-26264484	14.2127	0.817686	97.8874	7.61024	38.9984	6.67248	34.4232	34.7356	34.5281	25.2606	10.8688	17.5413
21PHAS_33	miR482a	3:30946479-30947208	w	19-40	TCTTTCCAATTCCTCCCATGCC	GGCATGGGCGGCGTTGGAAAGA	3.5	8C2C0G9	22M	30946509	chr3:30946729-30946958	8.52759	0	11.1236	3.80512	19.4992	11.1208	161.992	54.1229	22.5761	22.4538	8.1516	5.39732
21PHAS_42	miR482a	4:26337090-26337861	c	560-581	TCTTTCCAATTCCTCCCATGCC	GGCATGGGTGGGATCGGCAAGA	3.5	8T2G2C2C4	22M	26337290	chr4:26337340-26337611	20.8452	2.45306	7.7865	26.6358	90.6713	15.5691	76.9461	40.3902	21.2481	19.6471	8.1516	8.09599
21PHAS_52	miR482c_1	5:26436639-26437431	w	71-92	TTTCCTATTCCTCCCATCCCTC	GGGGTATTGGAGGAATAGGCAA	3.5	1G2T2T11C2	22M	26436721	chr5:26436889-26437181	23.6878	18.8068	45.6066	7.61024	32.1737	11.1208	54.6722	21.8107	69.0562	43.5043	12.2274	13.4933
21PHAS_89	miR482a	6:38725110-38726071	c	177-198	TCTTTCCAATTCCTCCCATGCC	GGCATGGGTGGCATTGGAAAAA	3	8T2C8A1	22M	38725883	chr6:38725360-38725821	4.73755	23.7129	45.6066	68.4921	138.444	2.22416	38.473	6.46244	33.2001	18.2437	4.0758	2.69866
21PHAS_34	miR482a	3:30965549-30966699	w	218-239	TCTTTCCAATTCCTCCCATGCC	GGCATGGGCGGCGTTGGAAAGA	3.5	8C2C0G9	22M	30965778	chr3:30965799-30966449	16.1077	0.817686	24.4718	26.6358	30.2238	26.6899	190.34	53.3151	26.5601	22.4538	16.3032	12.144
21PHAS_19	miR482a	3:355676-356573	w	218-239	TCTTTCCAATTCCTCCCATGCC	GGCATGGGAGGAGTTGGTAAGA	1.5	12G4T4	22M	355905	chr3:355926-356323	52.1131	14.7184	31.146	22.8307	28.2738	13.345	121.494	102.591	25.2321	22.4538	9.5102	24.288
21PHAS_78	miR482a	6:26713233-26714236	c	219-240	TCTTTCCAATTCCTCCCATGCC	GGTATGGGAGGTATTGGGAAGA	2	2T8T5G4	22M	26714006	chr6:26713483-26713986	22.7402	13.083	0	30.441	33.1486	46.7074	214.639	47.6605	33.2001	23.8572	20.379	14.8426
21PHAS_82	miR482d	6:33621401-33622130	c	619-640	TCTTTCCTAGTCCTGCCATTCC	GGAATGGCTGGCCTGGGGAAGA	3	8T2C2G2G4	22M	33621500	chr6:33621651-33621880	38.8479	4.08843	286.988	19.0256	10.7246	13.345	10.1245	34.7356	46.4801	57.5379	9.5102	37.7813
21PHAS_87	miR482a	6:34999523-35000357	w	155-176	TCTTTCCAATTCCTCCCATGCC	GGGATGGGGGGAATTGGTAAGA	2.5	2G5G8T4	22M	34999689	chr6:34999773-35000107	18.9502	8.17686	45.6066	45.6614	65.3223	40.0349	119.469	50.8917	91.6323	53.3278	16.3032	17.5413
21PHAS_94	miR482a	7:20686474-20687372	c	177-198	TCTTTCCAATTCCTCCCATGCC	GGAATGGGAGGCATTGGTAAGA	3	2A8C5T4	22M	20687184	chr7:20686724-20687122	38.8479	12.2653	28.9213	79.9075	50.6979	28.9141	91.1204	92.8975	49.1362	46.311	39.3994	48.5759
21PHAS_49	miR482b	5:23043672-23044591	w	218-239	TCCCTATTCCACCTATTCCCCA	TTGGGTATGGGTGGGATAGGGA	3	1T3T2G5G7	22M	23043901	chr5:23043922-23044341	42.638	3.27074	46.719	22.8307	34.1236	37.8107	151.867	96.1287	61.0882	72.9749	36.6822	41.8293
21PHAS_80	miR482d	6:33526794-33527523	c	240-261	TCTTTCCTAGTCCTGCCATTCC	GGAATGGCTGGACTGGGGAAGA	2	8T5G2G4	22M	33527272	chr6:33527044-33527273	53.0606	20.4422	107.899	49.4666	28.2738	229.089	101.245	72.7024	11.952	25.2606	24.4548	21.5893
21PHAS_56	miR482d	6:2437417-2438146	w	365-386	TCTTTCCTAGTCCTGCCATTCC	GGAATGGGAGGACTAGGAAAGA	1	7G14	22M	2437793	chr6:2437667-2437896	64.4307	20.4422	43.3819	60.8819	149.169	22.2416	30.3735	99.36	111.552	98.2355	59.7784	59.3706
21PHAS_31	miR482a	3:30883555-30884853	w	197-218	TCTTTCCAATTCCTCCCATGCC	GGCATGGGCGGCGTTGGAAAGA	3.5	8C2C0G9	22M	30883763	chr3:30883805-30884603	30.3203	6.54149	47.8313	53.2717	34.1236	102.311	556.847	101.783	55.7762	40.6976	16.3032	33.7333
21PHAS_15	miR482b	2:5312397-5313442	w	154-175	TCCCTATTCCACCTATTCCCCA	TGGGGGATGGGTGGTATAGGGA	2	5G2G5T7	22M	5312562	chr2:5312647-5313192	94.751	39.2489	171.303	76.1024	26.3239	35.5866	251.087	195.489	67.7282	49.1178	66.5714	60.7199
21PHAS_70	miR482a	6:5477063-5478003	c	196-217	TCTTTCCAATTCCTCCCATGCC	GGAATGGGAGGACTTGGGAAGA	2.5	2A9C4G4	22M	5477796	chr6:5477313-5477753	42.638	10.6299	258.067	87.5177	115.045	95.6389	380.681	116.324	21.2481	28.0673	14.9446	17.5413
21PHAS_39	miR482b	4:20447581-20448688	w	239-260	TCCCTATTCCACCTATTCCCCA	TGGGGAATTGGCGGAATAGGCA	3	8T2C8C1	22M	20447831	chr4:20447831-20448438	72.9583	12.2653	115.685	91.3229	120.895	60.0523	354.357	135.711	81.0083	57.5379	46.1924	49.9252
21PHAS_91	miR482a	7:7282506-7283531	w	239-260	TCTTTCCAATTCCTCCCATGCC	GGCATGGGTGGCATTGGAAAAA	3	8T2C8A1	22M	7282756	chr7:7282756-7283281	165.814	24.5306	127.921	114.154	232.04	20.0174	87.0706	309.389	86.3203	84.2019	24.4548	53.9732
21PHAS_88	miR482b	6:35022834-35023626	w	194-215	TCCCTATTCCACCTATTCCCCA	TGGGGGATGGGTGGAATTGGTA	3	5G2G8T2T1	22M	35023039	chr6:35023084-35023376	53.0606	40.0666	58.9549	117.959	66.2973	102.311	376.631	103.399	180.609	176.824	47.551	56.6719
21PHAS_10	miR482b	1:19711364-19712198	c	26-47	TCCCTATTCCACCTATTCCCCA	TGGGGGATGGGTGGTATTGGCA	4	5G2G5T2T2C1	22M	19712161	chr1:19711614-19711948	209.4	41.702	153.505	53.2717	32.1737	64.5007	161.992	365.935	199.201	164.194	101.895	137.632
21PHAS_86	miR482a	6:34971335-34972274	w	239-260	TCTTTCCAATTCCTCCCATGCC	GGGATGGGGGGAATTGGTAAGA	2.5	2G5G8T4	22M	34971585	chr6:34971585-34972024	56.8506	18.8068	127.921	102.738	150.144	113.432	376.631	126.825	266.929	204.891	72.0058	76.9119
21PHAS_36	miR482a	3:31279762-31280785	w	239-260	TCTTTCCAATTCCTCCCATGCC	GGCATGGGAGGTGTTGGAAAGT	3.5	11T0G8T0	22M	31280012	chr3:31280012-31280535	66.3257	14.7184	60.0673	163.62	126.745	182.381	595.32	259.305	107.568	72.9749	50.2682	49.9252
21PHAS_18	miR482c	2:20069151-20069796	c	239-260	TCTTTCCTATTCCTCCCATCCC	GGGATGGGTGGAATCGGAAAGA	2	8T5C7	22M	20069546	chr2:20069401-20069546	160.129	19.6245	122.359	163.62	135.519	57.8282	210.589	333.623	172.641	182.437	182.052	201.05
21PHAS_83	miR482d	6:33992046-33993217	w	449-470	TCTTTCCTAGTCCTGCCATTCC	GGAATGGCTGGACTGGGGAAGA	2	8T5G2G4	22M	33992506	chr6:33992296-33992967	179.079	50.6965	612.909	95.128	74.097	126.777	194.39	471.758	90.3043	92.6221	46.1924	52.6239
21PHAS_26	miR482a	3:27950762-27951870	w	218-239	TCTTTCCAATTCCTCCCATGCC	GGCATGGGCGGCGTTGGAAAGA	3.5	8C2C0G9	22M	27950991	chr3:27951012-27951620	72.0108	8.17686	112.348	148.4	143.319	266.899	1014.47	343.317	140.768	98.2355	58.4198	78.2612
21PHAS_29	miR482a	3:30258835-30259669	c	51-72	TCTTTCCAATTCCTCCCATGCC	GGCATGGGAGGAGTTGGCAAGA	1.5	12G4C4	22M	30259607	chr3:30259085-30259419	110.859	31.0721	150.168	201.671	155.019	206.847	799.834	418.443	164.673	151.563	72.0058	90.4052
21PHAS_30	miR482a	3:30285071-30285800	c	371-392	TCTTTCCAATTCCTCCCATGCC	GGCATGGGAGGCGTTGGCAAGA	3.5	11C0G4C4	22M	30285418	chr3:30285321-30285550	128.861	19.6245	228.033	270.163	412.408	117.881	374.606	399.863	232.401	185.244	160.315	170.016
21PHAS_17	miR482b	2:18860201-18861225	c	260-281	TCCCTATTCCACCTATTCCCCA	TGGGGTATGGGCGGTATAGGGA	3.5	5T2G2C2T7	22M	18860954	chr2:18860451-18860975	275.725	36.7959	231.37	270.163	281.763	126.777	441.427	369.974	349.265	289.093	220.093	219.941
21PHAS_60	miR482a	6:2832888-2835154	w	950-971	TCTTTCCAATTCCTCCCATGCC	GGTATGGGAGGCGTTGGCAAGA	4	2T8C0G4C4	22M	2833849	chr6:2833138-2834904	190.45	34.3428	321.471	650.675	319.787	117.881	526.473	407.133	223.105	165.597	89.6676	91.7545
21PHAS_8	miR482a	1:14968695-14969719	w	281-302	TCTTTCCAATTCCTCCCATGCC	GGCATGGGCGGCGTTGGAAAGA	3.5	8C2C0G9	22M	14968987	chr1:14968945-14969469	86.2234	21.2598	150.168	254.943	309.062	300.262	1498.42	344.125	116.864	101.042	73.3644	63.4186
21PHAS_98	miR482a	8:1069058-1069808	w	155-176	TCTTTCCAATTCCTCCCATGCC	GGCATGGGAGGCGTTGGGAAGA	3	11C0G4G4	22M	1069224	chr8:1069308-1069558	67.2732	9.81223	280.314	418.563	367.56	366.987	1360.73	319.891	217.793	151.563	61.137	63.4186
21PHAS_85	miR482a	6:34367633-34369211	c	1138-1159	TCTTTCCAATTCCTCCCATGCC	GGGATGGGAGGGATTGGAAAGA	1.5	2G8G10	22M	34368062	chr6:34367883-34368961	431.117	80.1332	566.19	338.656	301.263	162.364	461.676	768.222	545.81	458.9	370.898	377.813
21PHAS_38	miR482a	3:31358840-31363175	w	1493-1514	TCTTTCCAATTCCTCCCATGCC	GGCATGGGAGGCGTTGGGAAGA	3	11C0G4G4	22M	31360344	chr3:31359090-31362925	326.891	42.5197	1203.57	764.829	505.029	1100.96	3806.81	1020.26	731.73	613.27	351.877	400.751
21PHAS_21	miR482c	3:2759057-2760721	c	388-409	TCTTTCCTATTCCTCCCATCCC	GGAATGGGAGGAATAGGAAAGA	1	2A19	22M	2760322	chr3:2759307-2760471	1791.74	240.4	164.629	1780.8	1140.7	251.33	862.606	940.285	1675.94	1437.05	768.968	875.716
21PHAS_32	miR482a	3:30912772-30916885	w	1332-1353	TCTTTCCAATTCCTCCCATGCC	GGCATGGGTGGCGTTGGAAAGA	3.5	8T2C0G9	22M	30914115	chr3:30913022-30916635	284.253	48.2435	607.347	1012.16	687.347	1394.55	5904.6	1064.69	466.129	364.875	233.679	283.36
21PHAS_48	miR482a	5:18629977-18633456	c	441-462	TCTTTCCAATTCCTCCCATGCC	GGGATGGGAGGCATTGGCAAGA	3	2G8C5C4	22M	18633004	chr5:18630227-18633206	1579.5	422.744	1099.01	1719.91	1543.36	467.074	2111.97	2548.62	1131.46	926.221	608.653	782.612
21PHAS_7	miR482a	1:13621938-13630566	w	6772-6793	TCTTTCCAATTCCTCCCATGCC	GGGATAGGAGGAATTGGAAAGA	2	2G2A16	22M	13628721	chr1:13622188-13630316	895.397	266.566	1482.77	2100.43	2755.24	280.244	1046.87	1773.94	2269.56	1618.08	949.662	958.025
21PHAS_25	miR482c_4	3:22183470-22187713	w	3218-3239	TTTCTTTCCTATTCCTCCCATC	GCTGAGAGGAATGGGAGAGAAA	3	1C2A7G3G5	22M	22186699	chr3:22183720-22187463	3374.08	769.443	1486.11	1251.88	2106.89	731.749	2516.95	1942.77	3338.6	2277.66	1162.96	1269.72
21PHAS_20	miR482a	3:2441542-2443146	c	480-501	TCTTTCCAATTCCTCCCATGCC	GGGATGGGAAGAATTGGAAAGA	2	2G6A12	22M	2442655	chr3:2441792-2442896	2175.48	55.6027	1988.89	4691.71	3987.59	967.51	2002.62	5269.31	2515.24	2572.37	2259.35	2998.21
21PHAS_6	miR482a	1:13597476-13615056	c	16442-16463	TCTTTCCAATTCCTCCCATGCC	GGGATGGGAGGGATTGGAAAGA	1.5	2G8G10	22M	13598603	chr1:13597726-13614806	3424.3	744.094	3844.3	5475.57	5186.79	2419.89	5900.55	5521.34	4948.14	5088.6	3782.34	3756.54
21PHAS_22	miR482b	3:4527686-4530340	c	1087-1108	TCCCTATTCCACCTATTCCCCA	TGGGGGGTTGGTGGAATAGGCA	3	5G0G1T11C1	22M	4529242	chr3:4527936-4530090	4003.23	1289.49	6388.26	5083.64	4131.88	2333.14	9725.58	6942.27	3941.52	3502.8	2459.07	2794.46
21PHAS_84	miR482a	6:34362921-34363650	c	240-261	TCTTTCCAATTCCTCCCATGCC	GGGATGGGAGGGATTGGAAAGA	1.5	2G8G10	22M	34363399	chr6:34363171-34363400	5780.76	977.953	6906.62	6883.46	5818.56	3198.34	9338.82	7498.85	6644.01	4252.19	2412.87	2636.59
21PHAS_23	miR482b	3:5565304-5567766	c	1172-1193	TCCCTATTCCACCTATTCCCCA	TGGGGAATTGGCGGAATAGGTA	3	8T2C8T1	22M	5566583	chr3:5565554-5567516	3067.09	276.378	7021.2	6160.49	8409.03	4010.16	22028.9	4576.21	4812.69	3963.1	1982.2	2212.9
21PHAS_5	miR482c	1:13541567-13543144	w	600-621	TCTTTCCTATTCCTCCCATCCC	GGGATAGGAGGGATCGGAAAGA	2.5	5A5G2C7	22M	13542178	chr1:13541817-13542894	10335.4	1233.89	28836.7	23123.7	13777.2	5629.35	15984.5	19795.3	16063.5	13465.3	7428.83	8954.16
21PHAS_57	miR482c	6:2444908-2446469	w	364-385	TCTTTCCTATTCCTCCCATCCC	GGAATGGGAGGAATAGGAAAGA	1	2A19	22M	2445283	chr6:2445158-2446219	25735.3	7342	36498.6	21982.2	26698.3	4804.19	16367.2	19964.1	30728.7	26614.8	16157.8	16225.7
21PHAS_55	miR482c	6:2425668-2427602	w	1605-1626	TCTTTCCTATTCCTCCCATCCC	AGGATGGGAGGACTAGGAAAGA	2	0A11C9	22M	2427284	chr6:2425918-2427352	16952.9	4228.26	32328.4	24189.1	24319.4	5184.52	19799.4	23919.9	33443.1	28416.7	22377.5	24154.4
21PHAS_92	miR482b	7:15210349-15211078	w	173-194	TCCCTATTCCACCTATTCCCCA	TGGGGGATGGGTGGAATTGGTA	3	5G2G8T2T1	22M	15210533	chr7:15210599-15210828	16.1077	0.817686	13.3483	3.80512	4.8748	17.7933	18.2241	4.84683	37.1841	23.8572	6.793	5.39732
21PHAS_47	miR482d	5:15777029-15777906	w	176-197	TCTTTCCTAGTCCTGCCATTCC	GGGATGGCAGGACTGGGGAAAA	2.5	2G11G2G2A1	22M	15777216	chr5:15777279-15777656	11.3701	8.99455	1.11236	19.0256	4.8748	6.67248	0	26.6576	66.4002	56.1346	14.9446	13.4933
21PHAS_99	miR482a	8:7577113-7577863	c	240-261	TCTTTCCAATTCCTCCCATGCC	GGTATGGGGGGCATCGGTAAGA	4	2T5G2C2C2T4	22M	7577612	chr8:7577363-7577613	38.8479	13.083	25.5842	34.2461	37.0485	37.8107	30.3735	108.246	49.1362	42.1009	48.9096	62.0692
21PHAS_79	miR482c	6:26984690-26985902	c	366-387	TCTTTCCTATTCCTCCCATCCC	GGGATAGGGGGCATAGGTAAGA	3.5	5A2G2C5T4	22M	26985525	chr6:26984940-26985652	41.6905	9.81223	45.6066	117.959	50.6979	24.4658	52.6473	232.648	62.4162	70.1682	69.2886	151.125
21PHAS_2	miR482b	1:3857437-3858166	c	72-93	TCCCTATTCCACCTATTCCCCA	TGGGGTATGGGTGGAATAGGTA	2.5	5T2G11T1	22M	3858083	chr1:3857687-3857916	183.817	33.5251	10.0112	34.2461	53.6228	31.1383	78.971	99.36	207.169	145.95	65.2128	82.3092
21PHAS_58	miR482d	6:2446455-2447184	w	218-239	TCTTTCCTAGTCCTGCCATTCC	GGGATGGTAGGACTAGGAAAGA	1	0	22M	2446684	chr6:2446705-2446934	6.63257	4.90612	32.2583	30.441	123.82	2.22416	24.2988	44.4293	108.896	127.706	161.673	120.09
21PHAS_93	miR482a	7:17014563-17015292	w	218-239	TCTTTCCAATTCCTCCCATGCC	GGAATTGGAGGTATTGGCAAGA	4	2A2T5T5C4	22M	17014792	chr7:17014813-17015042	28.4253	11.4476	33.3707	15.2205	38.0234	4.44832	26.3237	56.5463	188.577	638.531	351.877	242.88
21PHAS_14	miR482a	1:20044829-20045537	w	239-260	TCTTTCCAATTCCTCCCATGCC	GGAATTGGAGGTATTGGCAAGA	4	2A2T5T5C4	22M	20045079	chr1:20045079-20045287	37.9004	5.7238	7.7865	0	7.79968	0	0	24.2341	420.977	717.119	351.877	234.784
21PHAS_4	miR482c	1:13528700-13531975	c	613-634	TCTTTCCTATTCCTCCCATCCC	GGGATAGGAGGGATCGGAAAGA	2.5	5A5G2C7	22M	13531351	chr1:13528950-13531725	4008.92	731.829	5032.3	3770.87	3712.65	1636.98	4282.66	6006.83	6662.6	6865.26	5911.27	6294.63
21PHAS_100	miR482a	8:7892410-7893548	c	290-311	TCTTTCCAATTCCTCCCATGCC	GGGATGGGAGGTATTGGAAAGA	2	2G8T10	22M	7893247	chr8:7892660-7893298	2786.63	727.741	2399.35	2115.65	3281.72	2186.35	10252.1	4610.95	9524.45	8387.91	5509.12	6127.31
21PHAS_54	miR482c	6:2423640-2425375	w	605-626	TCTTTCCTATTCCTCCCATCCC	GGAATGGGAGGAATAGGAAAGA	1	2A19	22M	2424256	chr6:2423890-2425125	2655.87	458.722	2434.95	2062.37	2647.99	1463.5	5143.24	4346.8	16994.5	19511	9587.64	9008.13

## Sheet: Supplementary Figure 2B
Name	Leaf	Seedling	Receptacle	Seeds_4D	Seeds_10D	Ovary_wall_4D	Ovary_wall_10D	Unopened_Flower	Athst6_pre-meiotic	Athst7_pre-meiotic	Athst8_meiotic	Athst9_meiotic
miR482a_1	2.84253	5.7238	4.44943	26.6358	6.82472	0	12.1494	1.61561	0	0	0	0
miR482a_2	110.859	152.09	143.494	555.547	313.937	68.949	245.013	42.8136	18.5921	11.2269	1.3586	1.34933
miR482a_3	17.0552	34.3428	20.0224	34.2461	39.9734	0	14.1743	6.46244	0	1.40336	1.3586	0
miR482a	4650.38	3344.34	8996.74	30079.5	21634.4	5369.12	13024.1	2003.36	1345.27	944.464	406.221	335.983
miR482b	579.876	609.176	1232.49	913.229	920.362	100.087	453.577	344.125	585.65	637.127	364.105	308.997
miR482b_1	173.394	165.173	681.875	741.998	520.629	253.554	777.56	116.324	39.8401	16.8404	13.586	22.9386
miR482c_1	6.63257	1.63537	24.4718	41.8563	15.5994	0	4.04979	6.46244	0	1.40336	0	0
miR482c_2	10.4226	13.083	15.573	11.4154	3.89984	0	0	8.07805	2.65601	1.40336	1.3586	0
miR482c	4448.56	3774.44	3156.87	9695.44	3319.74	578.282	838.307	2076.87	589.634	454.69	341.009	283.36
miR482c_3	3.79004	1.63537	2.22471	3.80512	0.97496	0	4.04979	0.807805	0	0	0	0
miR482c_4	8.52759	7.35918	2.22471	22.8307	10.7246	6.67248	18.2241	3.23122	0	1.40336	0	0
miR482c_5	2.84253	8.99455	3.33707	30.441	10.7246	0	0	4.03902	2.65601	4.21009	1.3586	0
miR482d_1	1.89502	1.63537	4.44943	3.80512	4.8748	0	0	2.42341	0	0	0	0
miR482d	3393.98	1059.72	8127.99	9592.71	9143.17	736.197	2045.15	1689.12	738.37	616.077	410.297	337.333
miR482d_2	101.384	89.1278	371.527	186.451	143.319	2.22416	24.2988	49.2761	15.9361	8.42019	5.4344	8.09599

## Sheet: Supplementary Figure 4C
		phasiRNA abundances
Name	PHAS_loci_coordinates	Leaf	Root	Petal	Pollen	Stamen	Bst_1_anth	Bst_2_anth	Bst_3_anth	Bst_4_anth
21PHAS_1	1:16561958-16562166	171.654	166.954	43.9439	4.49873	25.3263	9.16439	15.3629	12.9438	6.99484
21PHAS_10	1:41313083-41313186	40.8827	14.1714	85.7761	170.23	68.3124	53.6561	64.2246	33.5659	42.3681
21PHAS_11	1:41313252-41313652	219.243	52.1298	302.401	476.587	224.69	95.5242	88.9095	121.203	82.2716
21PHAS_12	1:42324266-42324495	131.611	51.6259	575.095	326.963	241.82	10.6019	17.8956	15.2982	11.9241
21PHAS_13	1:46878706-46878809	70.0804	75.8477	136.612	38.7215	58.6404	0.718745	2.53279	2.87985	4.11358
21PHAS_15	1:56387074-56387240	30.2671	12.7978	63.2215	43.0193	36.2574	6.28941	8.66151	0.71218	3.91402
21PHAS_16	1:63248479-63248561	67.0684	50.3212	75.0085	54.3465	29.216	32.4171	28.5213	54.3473	27.3282
21PHAS_17	1:67241649-67241815	34.8097	55.7469	64.0122	27.3541	33.1057	7.25948	7.272	3.62316	8.44421
21PHAS_18	2:689286-689389	417.446	64.8585	273.906	54.668	344.897	5.17527	5.31182	6.44075	5.14635
21PHAS_2	1:17876709-17877191	187.602	220.527	866.546	329.212	245.388	85.3897	104.261	134.578	83.5039
21PHAS_20	2:12566318-12566652	8418.95	11508.1	7840.7	2461.1	3355.71	158.525	246.544	360.704	219.347
21PHAS_21	2:24868825-24868928	2.27126	293.924	1.73216	0	728.352	12.2194	11.6848	20.3768	12.3407
21PHAS_22	2:51773907-51776501	2264.58	552.398	2196.17	488.517	351.017	70.4754	115.064	163.509	121.107
21PHAS_23	2:52107078-52108257	775.501	382.203	578.528	252.171	91.3292	38.0222	57.361	40.2556	51.5931
21PHAS_25	3:2586938-2587020	6.30361	5.71205	25.9825	0	173.707	1.07812	0.816902	1.45549	1.44937
21PHAS_26	3:4940398-4940783	1544.07	1567.19	3778.68	2681.5	2749.26	187.778	191.034	247.025	119.241
21PHAS_3	1:28458529-28458906	480.095	281.619	1096.82	222.407	316.531	88.6233	128.856	212.186	146.17
21PHAS_31	3:12001784-12002223	120.764	240.113	57.536	109.135	112.766	4.31247	11.8529	16.1037	14.5884
21PHAS_32	3:12780911-12781203	86.0038	44.8266	98.6554	43.0997	41.3018	2.58764	4.49492	9.38285	1.84849
21PHAS_33	3:14804765-14804952	67.8092	26.7517	50.7582	22.6142	17.1302	2.91099	11.7708	11.6439	1.84849
21PHAS_34	3:19148162-19148497	722.389	443.445	873.745	565.196	634.113	160.645	185.476	284.093	155.266
21PHAS_35	3:19181525-19181733	198.169	77.004	383.251	319.974	274.604	93.7281	83.2654	102.561	55.7416
21PHAS_36	3:19210101-19210424	709.016	320.814	578.569	456.543	530.698	129.701	165.96	202.617	104.671
21PHAS_37	3:19247591-19248034	200.44	132.533	342.433	177.219	158.791	36.5135	46.0846	66.4855	33.5073
21PHAS_38	3:19257175-19259140	943.015	910.035	1381.52	649.066	909.56	235.467	359.126	578.149	325.554
21PHAS_39	3:19298455-19301300	6309.29	3940.3	8734.86	4298.2	6816.18	1479.26	2384.33	3587.48	1754.26
21PHAS_4	1:38358876-38358979	97.154	22.4133	271.825	134.159	15.9754	10.9252	10.2132	11.5194	12.7399
21PHAS_40	3:19321361-19322084	936.226	259.721	1426.82	643.964	1196.56	107.672	108.926	178.153	125.802
21PHAS_41	3:19350168-19350891	889.78	285.316	1464.32	632.195	1057.32	111.445	120.284	191.191	115.944
21PHAS_42	3:19368485-19372229	3982.36	946.816	3490.34	1778.94	2023.42	797.94	953.644	1344.4	789.538
21PHAS_43	3:19380945-19383757	2741.74	1018.62	3384.49	1911.65	1827.44	362.977	536.424	851.43	554.161
21PHAS_44	3:19401749-19401915	262.529	162.902	573.331	315.716	358.467	57.6452	86.1988	77.3513	84.0502
21PHAS_46	3:27420203-27420495	15052.6	12356.2	36035.9	21178.9	15405	8817.54	8318.56	22833.7	8785.6
21PHAS_47	3:28076396-28076772	209.756	145.48	159.318	95.3977	138.717	15.6691	26.9676	24.3698	18.3028
21PHAS_48	3:28705686-28706867	7897.62	9611.25	22570.4	14435.8	16319.9	1845.98	2019.96	2036.56	1296.86
21PHAS_49	3:28727227-28728344	7869.37	20668.1	26838.2	25852.3	20521.5	2071.13	2557.72	3116.9	1540.26
21PHAS_5	1:38400056-38400264	14.8785	25.5955	70.4518	36.1908	20.1777	0.718745	4.24867	3.59203	3.69698
21PHAS_50	3:29746740-29747327	322.529	129.134	341.83	261.611	249.278	55.8131	41.4256	62.2124	48.3302
21PHAS_51	3:36339246-36341214	1400.03	591.81	2342.85	1294.4	1480.73	304.11	471.21	631.582	323.037
21PHAS_52	3:37386563-37386771	862.613	2.96475	1026.87	54.2661	46.0336	2.19225	2.94124	0.743307	6.16163
21PHAS_53	3:37631675-37631841	196.712	1.37365	18.903	4.53892	1.99693	3.30638	3.18749	6.53413	3.08081
21PHAS_54	3:38786843-38788467	3281.64	1994.32	7287.47	2155.18	1933.29	172.505	172.163	245.254	185.493
21PHAS_55	3:39486775-39486899	139.724	90.9579	430.321	88.529	136.929	10.9252	10.2132	13.7182	12.5403
21PHAS_56	4:2931850-2932500	2745.86	1295.65	8784.74	3514.33	2861.71	2691.35	2481.89	1889.71	1028.99
21PHAS_58	4:11560866-11561032	46.421	54.8081	85.2871	36.3516	7.98772	1.07812	2.94124	7.27744	1.84849
21PHAS_59	4:14348599-14348765	198.63	75.1264	890.011	199.391	498.86	1.11413	0.408451	0.71218	0
21PHAS_6	1:38416232-38417314	374.086	574.822	1542.56	762.498	590.102	56.2069	76.9784	100.826	76.0575
21PHAS_60	4:25866904-25867007	41.3438	228.848	105.771	106.886	41.0934	1.11413	1.22535	0	0.616163
21PHAS_61	4:36106019-36107305	1773.94	1478.4	3193.2	1659.92	994.837	412.504	394.521	555.514	304.934
21PHAS_62	5:5961893-5961954	49.1534	19.8835	211.579	111.585	48.1347	0	0.408451	0	0.616163
21PHAS_63	5:9420877-9421085	108.898	77.2214	62.8834	27.2737	28.3738	5.82199	3.43177	3.59203	4.31314
21PHAS_64	5:64194439-64194752	343.917	937.715	701.876	1032.46	647.796	29.8647	47.2279	48.5565	33.1082
21PHAS_65	5:66457014-66457159	4.03235	289.22	0	0	1.99693	0	0	0.71218	0
21PHAS_66	5:69938403-69941019	625.308	625.716	1096.17	576.483	903.344	194.75	278.474	312.172	187.072
21PHAS_67	5:6942-69958825	48.1576	87.4893	43.4914	13.4962	7.04136	13.0815	12.0092	10.095	13.3735
21PHAS_68	5:70025818-70026153	195.667	354.296	571.599	277.397	321.576	10.6019	19.6936	30.0361	11.5075
21PHAS_69	5:70616602-70616810	183.545	141.576	254.998	208.63	523.553	10.7459	10.7859	17.3725	6.57823
21PHAS_7	1:40765491-40765720	404.839	18.2924	25.9825	143.197	156.698	1.79686	3.92231	7.92736	4.31314
21PHAS_70	5:70665787-70666185	542.086	225.3	386.902	281.333	537.852	21.8145	36.9385	66.5789	35.7549
21PHAS_71	5:70804571-70804758	150.291	56.3992	69.812	115.642	117.489	24.3661	27.5382	38.9869	34.106
21PHAS_72	5:75552795-75553003	83.6835	77.6563	106.942	18.1959	63.8932	17.9694	17.8937	10.0639	14.1717
21PHAS_73	5:75565561-75568232	1863.16	320.527	862.25	370.585	165.841	179.045	197.409	242.094	141.927
21PHAS_74	5:82514293-82514585	46.8822	10.2679	215.044	195.053	56.4351	44.9959	38.24	32.9782	29.5758
21PHAS_75	5:84176020-84176565	364.26	35.646	577.446	81.6604	474.993	182.137	204.118	231.225	156.299
21PHAS_76	5:85336747-85337165	78.4247	18.9447	96.4343	59.0462	139.872	77.3394	87.434	153.192	64.0038
21PHAS_77	5:85572395-85572793	107.416	45.9138	75.3102	41.0512	54.7507	30.5835	53.4407	96.8951	33.7419
21PHAS_78	5:85655797-85656174	31.0079	15.1102	57.8377	43.18	96.3651	32.273	31.2924	38.8001	22.1819
21PHAS_79	5:85991022-85993650	1714.03	17.1362	1581.16	2.24937	1852.88	529.913	561.103	730.092	490.297
21PHAS_8	1:41138516-41138829	301.165	105.347	632.334	434.05	206.3	38.6697	36.7684	56.8537	40.9363
21PHAS_80	5:86153298-86155730	944.335	5.71205	1194.1	2.24937	1502.42	1066.91	1108.68	1467.06	907.799
21PHAS_81	5:86333853-86337404	1758.83	291.68	1781.33	319.612	1773.35	820.766	858.877	1240.61	804.673
21PHAS_82	6:2354914-2355143	22.6881	10.0504	57.3852	22.8152	11.0352	2.15624	1.71589	0	0
21PHAS_83	6:15505682-15505911	112.979	121.762	299.545	49.9281	37.5163	0.718745	3.1054	2.91098	1.03277
21PHAS_84	6:20442015-20442244	188.951	49.3825	13.7065	4.49873	6.09499	0	0.490534	0	0
21PHAS_85	6:36365741-36367429	2287.16	562.162	2228.17	958.114	815.513	173.798	207.63	309.389	235.619
21PHAS_86	6:49898978-49899207	38.5624	0	100.122	20.405	13.0321	1.86889	3.43374	2.13654	4.31314
21PHAS_87	7:54636992-54638154	1925.56	988.54	1943.78	931.845	696.877	180.913	249.214	288.545	231.341
21PHAS_88	7:55691974-55692245	48.9229	27.404	12.1252	0	3.0475	34.9327	27.292	43.0732	13.5556
21PHAS_89	7:58477438-58477646	25.4695	21.692	40.3288	4.49873	1.99693	8.40963	4.57504	1.42436	4.9293
21PHAS_9	1:41306051-41306259	213.096	357.478	388.219	381.31	238.251	56.9625	53.685	60.3523	35.1737
21PHAS_90	7:58786412-58786768	55.7121	39.9844	113.491	9.07784	16.1838	1.4735	3.92231	2.91098	3.69698
21PHAS_91	7:58837271-58837584	386.404	222.621	568.702	72.5825	97.6326	14.4117	5.55611	11.6128	6.16163
21PHAS_92	7:58882268-58882539	24.1941	19.8835	126.745	9.07784	14.1869	1.4735	0.490534	2.87985	1.84849
21PHAS_93	7:59439960-59440273	101.598	350.747	206.159	50.0085	63.6848	1.11413	0.408451	0.71218	0.616163
21PHAS_94	7:59550785-59550951	14.8785	37.0196	34.8306	13.6168	30.3708	2.58764	1.30744	1.45549	0
21PHAS_95	7:59666794-59667023	134.392	115.397	37.3534	22.7348	41.406	1.86889	3.67802	2.19879	2.46465

[truncated: 3 more sheets: Supplementary Figure 5B, Supplementary Figure 7, Supplementary Figure 9B]
